# Supplementary material for: ﻿Revision of the genus Digonis (Lepidoptera, Geometridae): new species and new genera
Source: Zookeys. 2024 Oct 24;1216:173–200. doi: 10.3897/zookeys.1216.129923 (PMC11528216; doi:10.3897/zookeys.1216.129923)
Supplement: XML Treatment for Digonis [file zookeys.1216.129923-treatment1.xml]

<!DOCTYPE tp:taxon-treatment
  PUBLIC "-//TaxonX//DTD Taxonomic Treatment Publishing DTD v0 20100105//EN" "tax-treatment-NSO.dtd">
<tp:taxon-treatment xmlns:tp="http://www.plazi.org/taxpub"><tp:treatment-meta><kwd-group><label>Taxon classification</label><kwd>
                <named-content content-type="kingdom">Animalia</named-content>
              </kwd><kwd>
                <named-content content-type="order">Lepidoptera</named-content>
              </kwd><kwd>
                <named-content content-type="family">Geometridae</named-content>
              </kwd></kwd-group><mixed-citation publication-type="journal"><person-group><name><surname>Ramos-González</surname><given-names>Mario I.</given-names></name><name><surname>Venegas-González</surname><given-names>María Francisca</given-names></name><name><surname>Zamora-Manzur</surname><given-names>Carlos</given-names></name><name><surname>Parra</surname><given-names>Luis E.</given-names></name></person-group><article-title>﻿Revision of the genus <tp:taxon-name><tp:taxon-name-part taxon-name-part-type="genus" reg="Digonis">Digonis</tp:taxon-name-part></tp:taxon-name> (<tp:taxon-name><tp:taxon-name-part taxon-name-part-type="order">Lepidoptera</tp:taxon-name-part></tp:taxon-name>, <tp:taxon-name><tp:taxon-name-part taxon-name-part-type="family">Geometridae</tp:taxon-name-part></tp:taxon-name>): new species and new genera</article-title><source>Zookeys</source><day>24</day><month>10</month><year>2024</year><volume>1216</volume><fpage>173</fpage><lpage>200</lpage><pub-id pub-id-type="doi">10.3897/zookeys.1216.129923</pub-id></mixed-citation></tp:treatment-meta><tp:nomenclature><label>﻿</label><tp:taxon-name>
              <object-id xmlns:xlink="http://www.w3.org/1999/xlink" content-type="arpha" xlink:type="simple">CA0334D5-BB8C-5FC2-A58A-867F4501E35E</object-id>
              <tp:taxon-name-part taxon-name-part-type="genus" reg="Digonis">Digonis</tp:taxon-name-part>
            </tp:taxon-name><tp:taxon-authority>Butler, 1882</tp:taxon-authority><tp:nomenclature-citation-list><tp:nomenclature-citation><tp:taxon-name>
                  <tp:taxon-name-part taxon-name-part-type="genus" reg="Digonis">Digonis</tp:taxon-name-part>
                </tp:taxon-name><comment>Butler, 1882: 360; <xref ref-type="bibr" rid="B2">Bartlett-Calvert 1886</xref>: 333; <xref ref-type="bibr" rid="B1">Angulo and Casanueva 1981</xref>: 12; <xref ref-type="bibr" rid="B36">Scoble 1999</xref>: 229; <xref ref-type="bibr" rid="B30">Pitkin 2002</xref>: 248.</comment></tp:nomenclature-citation></tp:nomenclature-citation-list></tp:nomenclature><tp:treatment-sec sec-type="type species" id="SECID0EPJAE"><title>Type species.</title><p><italic><tp:taxon-name><tp:taxon-name-part taxon-name-part-type="genus" reg="Digonis">Digonis</tp:taxon-name-part><tp:taxon-name-part taxon-name-part-type="species" reg="aspersa">aspersa</tp:taxon-name-part></tp:taxon-name></italic> Butler, 1882. By original designation.</p></tp:treatment-sec><tp:treatment-sec sec-type="diagnosis" id="SECID0EAKAE"><title>Diagnosis.</title><p><italic><tp:taxon-name><tp:taxon-name-part taxon-name-part-type="genus" reg="Digonis">Digonis</tp:taxon-name-part></tp:taxon-name></italic> resembles <italic><tp:taxon-name><tp:taxon-name-part taxon-name-part-type="genus" reg="Digonodes">Digonodes</tp:taxon-name-part></tp:taxon-name></italic> Warren, 1895, <italic><tp:taxon-name><tp:taxon-name-part taxon-name-part-type="genus" reg="Gonogala">Gonogala</tp:taxon-name-part></tp:taxon-name></italic> Butler, 1882, and the newly proposed genus <italic><tp:taxon-name><tp:taxon-name-part taxon-name-part-type="genus" reg="Phasmadigonis">Phasmadigonis</tp:taxon-name-part></tp:taxon-name></italic> gen. nov. particularly due to the mucronate shape of the wings. However, it is distinguished from <italic><tp:taxon-name><tp:taxon-name-part taxon-name-part-type="genus" reg="Digonodes">Digonodes</tp:taxon-name-part></tp:taxon-name></italic> by the presence of a mucronate outer margin on the M<sub>3</sub> of the hindwings and the presence of filiform (not bipectinate) antennae. It is recognized as distinct from <italic><tp:taxon-name><tp:taxon-name-part taxon-name-part-type="genus" reg="Gonogala">Gonogala</tp:taxon-name-part></tp:taxon-name></italic> by the absence of bipectinate antennae and M<sub>2</sub> in the hindwings. It differs from <italic><tp:taxon-name><tp:taxon-name-part taxon-name-part-type="genus" reg="Phasmadigonis">Phasmadigonis</tp:taxon-name-part></tp:taxon-name></italic> by the presence of two accessory areoles in the forewings, R<sub>2</sub> arising from R<sub>3+4</sub>, and the absence of a vein connecting Sc+R<sub>1</sub> to the discal cell in the hindwings. The monophyly of <italic><tp:taxon-name><tp:taxon-name-part taxon-name-part-type="genus" reg="Digonis">Digonis</tp:taxon-name-part></tp:taxon-name></italic> is supported by the following genital characters: a U-shaped gnathos with a plate or a pair of denticulate lobes, a concave, sclerotized process on the costa with an extended cucullus, a furca armed with spines, an aedeagus without cornuti, and a strongly denticulate annular signum.</p></tp:treatment-sec><tp:treatment-sec sec-type="redescription" id="SECID0EIMAE"><title>Redescription.</title><p>Antennae serrate in males and filiform in females. Thorax and abdomen with brown to grayish scales. Forewings castaneous yellowish, gray, brown, or coppery; costal margin in the apical area slightly arched; outer margin concave between apex and M<sub>3</sub> vein. Wing venation (Fig. <xref ref-type="fig" rid="F1">1</xref>). Two accessory cells; Sc in contact with first accessory cell, R<sub>1</sub> originates near apex of second accessory cell, R<sub>2+3+4</sub> from apex of second accessory cell, R<sub>3</sub> and R<sub>4</sub> stalked, R<sub>5</sub> terminates at termen; M<sub>2</sub> equidistant between M<sub>1</sub> and M<sub>3</sub>, M<sub>3</sub> slightly arched and ending in small mucronate apex; CuA<sub>1</sub> originates 1/10 before end of cell, CuA<sub>2</sub> originates near the midpoint of the cell. Hindwings paler than forewings, with multiple dark brown scattered spots; medial band conspicuous or faint; outer margin slightly mucronate. Sc+R<sub>1</sub> in contact with radial stem up to middle of cell, Rs originates 1/10 before end of cell, M<sub>2</sub> absent. Male genitalia with conical uncus; gnathos “U” shaped, with a pair of prominences or a denticulated plate; subrectangular valvae with a strong sclerotized and concave costal process; spiny furca; aedeagus unarmed. Female genitalia with subpyriform corpus bursae, annular and strongly denticulated signum.</p><fig id="F1" position="float" orientation="portrait"><object-id xmlns:xlink="http://www.w3.org/1999/xlink" content-type="doi" xlink:type="simple">10.3897/zookeys.1216.129923.figure1</object-id><object-id xmlns:xlink="http://www.w3.org/1999/xlink" content-type="arpha" xlink:type="simple">1FBCBCDF-3491-5761-9545-1334ACE7A83D</object-id><label>Figure 1.</label><caption><p>Wing venation of <italic><tp:taxon-name><tp:taxon-name-part taxon-name-part-type="genus" reg="Digonis">Digonis</tp:taxon-name-part></tp:taxon-name></italic> Butler, 1882. Scale bar: 10 mm.</p></caption><graphic xmlns:xlink="http://www.w3.org/1999/xlink" xlink:href="zookeys-1216-173_article-129923__-g001.jpg" position="float" orientation="portrait" xlink:type="simple" id="oo_1160302.jpg"><uri content-type="original_file" xlink:type="simple">https://binary.pensoft.net/fig/1160302</uri></graphic></fig></tp:treatment-sec><tp:treatment-sec sec-type="distribution" id="SECID0ECOAE"><title>Distribution.</title><p>This genus is distributed between latitudes 30°S and 47°S, spanning the provinces from Elqui to Capitán Prat in Chile.</p></tp:treatment-sec><ref-list><ref id="B2"><mixed-citation xmlns:xlink="http://www.w3.org/1999/xlink" xlink:type="simple"><person-group><name name-style="western"><surname>Bartlett-Calvert</surname><given-names>W</given-names></name></person-group> (<year>1886</year>) <article-title>Catálogo de los lepidópteros Rhopalóceros i Heteróceros de Chile.</article-title><source>Anales de la Universidad de Chile</source><volume>69</volume>: <fpage>314</fpage>–<lpage>352</lpage>.</mixed-citation></ref><ref id="B1"><mixed-citation xmlns:xlink="http://www.w3.org/1999/xlink" xlink:type="simple"><person-group><name name-style="western"><surname>Angulo</surname><given-names>AO</given-names></name><name name-style="western"><surname>Casanueva</surname><given-names>ME</given-names></name></person-group> (<year>1981</year>) <article-title>Catálogo de los lepidópteros geométridos de Chile (<tp:taxon-name><tp:taxon-name-part taxon-name-part-type="order">Lepidoptera</tp:taxon-name-part></tp:taxon-name>: <tp:taxon-name><tp:taxon-name-part taxon-name-part-type="family">Geometridae</tp:taxon-name-part></tp:taxon-name>).</article-title><source>Boletín de la Sociedad de Biología de Concepción (Chile)</source><volume>51</volume>: <fpage>7</fpage>–<lpage>34</lpage>.</mixed-citation></ref><ref id="B36"><mixed-citation xmlns:xlink="http://www.w3.org/1999/xlink" xlink:type="simple"><person-group><name name-style="western"><surname>Scoble</surname><given-names>MJ</given-names></name></person-group> (<year>1999</year>) <source>Geometrid moths of the world: a catalogue (<tp:taxon-name><tp:taxon-name-part taxon-name-part-type="order">Lepidoptera</tp:taxon-name-part></tp:taxon-name>, <tp:taxon-name><tp:taxon-name-part taxon-name-part-type="family">Geometridae</tp:taxon-name-part></tp:taxon-name>). CSIRO Publishing.</source><publisher-name>Natural History Museum</publisher-name>, <publisher-loc>London</publisher-loc>, <size units="page">1016 pp</size>. <ext-link xlink:href="10.1071/9780643101050" ext-link-type="doi" xlink:type="simple">https://doi.org/10.1071/9780643101050</ext-link></mixed-citation></ref><ref id="B30"><mixed-citation xmlns:xlink="http://www.w3.org/1999/xlink" xlink:type="simple"><person-group><name name-style="western"><surname>Pitkin</surname><given-names>LM</given-names></name></person-group> (<year>2002</year>) <article-title>Neotropical ennomine moths: a Review of the genera (<tp:taxon-name><tp:taxon-name-part taxon-name-part-type="order">Lepidoptera</tp:taxon-name-part></tp:taxon-name>: <tp:taxon-name><tp:taxon-name-part taxon-name-part-type="family">Geometridae</tp:taxon-name-part></tp:taxon-name>).</article-title><source>Zoological Journal of the Linnean Society</source><volume>135</volume>(<issue>2-3</issue>): <fpage>121</fpage>–<lpage>401</lpage>. <ext-link xlink:href="10.1046/j.1096-3642.2002.00012.x" ext-link-type="doi" xlink:type="simple">https://doi.org/10.1046/j.1096-3642.2002.00012.x</ext-link></mixed-citation></ref></ref-list></tp:taxon-treatment>
