# Supplementary material for: ﻿Revision of the genus Digonis (Lepidoptera, Geometridae): new species and new genera
Source: Zookeys. 2024 Oct 24;1216:173–200. doi: 10.3897/zookeys.1216.129923 (PMC11528216; doi:10.3897/zookeys.1216.129923)
Supplement: XML Treatment for Digonis aspersa [file zookeys.1216.129923-treatment2.xml]

<!DOCTYPE tp:taxon-treatment
  PUBLIC "-//TaxonX//DTD Taxonomic Treatment Publishing DTD v0 20100105//EN" "tax-treatment-NSO.dtd">
<tp:taxon-treatment xmlns:tp="http://www.plazi.org/taxpub"><tp:treatment-meta><kwd-group><label>Taxon classification</label><kwd>
                <named-content content-type="kingdom">Animalia</named-content>
              </kwd><kwd>
                <named-content content-type="order">Lepidoptera</named-content>
              </kwd><kwd>
                <named-content content-type="family">Geometridae</named-content>
              </kwd></kwd-group><mixed-citation publication-type="journal"><person-group><name><surname>Ramos-González</surname><given-names>Mario I.</given-names></name><name><surname>Venegas-González</surname><given-names>María Francisca</given-names></name><name><surname>Zamora-Manzur</surname><given-names>Carlos</given-names></name><name><surname>Parra</surname><given-names>Luis E.</given-names></name></person-group><article-title>﻿Revision of the genus <tp:taxon-name><tp:taxon-name-part taxon-name-part-type="genus" reg="Digonis">Digonis</tp:taxon-name-part></tp:taxon-name> (<tp:taxon-name><tp:taxon-name-part taxon-name-part-type="order">Lepidoptera</tp:taxon-name-part></tp:taxon-name>, <tp:taxon-name><tp:taxon-name-part taxon-name-part-type="family">Geometridae</tp:taxon-name-part></tp:taxon-name>): new species and new genera</article-title><source>Zookeys</source><day>24</day><month>10</month><year>2024</year><volume>1216</volume><fpage>173</fpage><lpage>200</lpage><pub-id pub-id-type="doi">10.3897/zookeys.1216.129923</pub-id></mixed-citation></tp:treatment-meta><tp:nomenclature><label>﻿</label><tp:taxon-name>
              <object-id xmlns:xlink="http://www.w3.org/1999/xlink" content-type="arpha" xlink:type="simple">A5A4C7AF-1AD6-59D3-B6B9-D831F1206E62</object-id>
              <tp:taxon-name-part taxon-name-part-type="genus" reg="Digonis">Digonis</tp:taxon-name-part>
              <tp:taxon-name-part taxon-name-part-type="species" reg="aspersa">aspersa</tp:taxon-name-part>
            </tp:taxon-name><tp:taxon-authority>Butler, 1882</tp:taxon-authority><xref ref-type="fig" rid="F2">Figs 2A–D</xref><xref ref-type="fig" rid="F3">, 3</xref><tp:nomenclature-citation-list><tp:nomenclature-citation><tp:taxon-name>
                  <tp:taxon-name-part taxon-name-part-type="genus" reg="Digonis">Digonis</tp:taxon-name-part>
                  <tp:taxon-name-part taxon-name-part-type="species" reg="aspersa">aspersa</tp:taxon-name-part>
                </tp:taxon-name><comment>Butler, 1882: 361; <xref ref-type="bibr" rid="B2">Bartlett-Calvert 1886</xref>: 333; <xref ref-type="bibr" rid="B1">Angulo and Casanueva 1981</xref>: 12; <xref ref-type="bibr" rid="B36">Scoble 1999</xref>: 229; <xref ref-type="bibr" rid="B30">Pitkin 2002</xref>: 248.</comment></tp:nomenclature-citation></tp:nomenclature-citation-list></tp:nomenclature><tp:treatment-sec sec-type="material" id="SECID0ESQAE"><title>Material examined.</title><p><bold><italic>Syntype</italic>.</bold> Chile • 1 male; Pines Valley; “XII” [labeled]; “Chili, 82-107” [labeled]; “Type” [red labeled]; T. Edmonds leg.; <abbrev xmlns:xlink="http://www.w3.org/1999/xlink" xlink:title="The Natural History Museum, London" id="ABBRID0E4QAE" xlink:type="simple">NHMUK</abbrev>.</p></tp:treatment-sec><tp:treatment-sec sec-type="material" id="SECID0EBRAE"><title>Other material examined.</title><p>Chile — <bold>San Antonio Prov.</bold> • Algarrobo; 10-I-1950; n.n. leg.; <abbrev xmlns:xlink="http://www.w3.org/1999/xlink" xlink:title="Museo de Zoología de la Universidad de Concepción, Concepción" id="ABBRID0EJRAE" xlink:type="simple">MZUC-UCCC</abbrev>. — <bold>Diguillín Prov.</bold> • 1 male; Ninhue; 19-IV-2011; G. Moreno leg.; <abbrev xmlns:xlink="http://www.w3.org/1999/xlink" xlink:title="Museo de Zoología de la Universidad de Concepción, Concepción" id="ABBRID0EPRAE" xlink:type="simple">MZUC-UCCC</abbrev> • Las Trancas; III-2013; <named-content xmlns:xlink="http://www.w3.org/1999/xlink" content-type="dwc:verbatimCoordinates" xlink:type="simple"><named-content content-type="geo-json" specific-use="{&#34;type&#34;:&#34;Point&#34;,&#34;coordinates&#34;:[-71.471611,-36.889694]}" id="NCID0EWRAE" xlink:type="simple">-36.889694, -71.471611</named-content></named-content>; “Mirg-006” [genitalia slide]; <abbrev xmlns:xlink="http://www.w3.org/1999/xlink" xlink:title="Museo de Zoología de la Universidad de Concepción, Concepción" id="ABBRID0E1RAE" xlink:type="simple">MZUC-UCCC</abbrev> • Las Trancas; 16-IV-2010; G. Moreno leg.; “UCCC-MZUC-Lep 0258” [Museum ID]; <abbrev xmlns:xlink="http://www.w3.org/1999/xlink" xlink:title="Museo de Zoología de la Universidad de Concepción, Concepción" id="ABBRID0E5RAE" xlink:type="simple">MZUC-UCCC</abbrev> • 1 female; Las Trancas; 8-II-2011; G. Moreno leg.; “UCCC-MUZ-Lep-1056” [Museum ID]; “Mirg-022” [genitalia slide]; <abbrev xmlns:xlink="http://www.w3.org/1999/xlink" xlink:title="Museo de Zoología de la Universidad de Concepción, Concepción" id="ABBRID0ECSAE" xlink:type="simple">MZUC-UCCC</abbrev> • Las Trancas; 20-I-2012; G. Moreno leg.; “UCCC-MZUC-Lep 0377” [Museum ID]; <abbrev xmlns:xlink="http://www.w3.org/1999/xlink" xlink:title="Museo de Zoología de la Universidad de Concepción, Concepción" id="ABBRID0EGSAE" xlink:type="simple">MZUC-UCCC</abbrev>. — <bold>Concepción Prov</bold> • 2 males; Concepción; 8-I-2001; J. Artigas leg.; <abbrev xmlns:xlink="http://www.w3.org/1999/xlink" xlink:title="Museo de Zoología de la Universidad de Concepción, Concepción" id="ABBRID0EMSAE" xlink:type="simple">MZUC-UCCC</abbrev> • 1 male; Concepción, Cerro Caracol; 15-II-2001; J. Artigas leg.; “Mirg-003” [genitalia slide]; <abbrev xmlns:xlink="http://www.w3.org/1999/xlink" xlink:title="Museo de Zoología de la Universidad de Concepción, Concepción" id="ABBRID0EQSAE" xlink:type="simple">MZUC-UCCC</abbrev> • 1 male; Concepción, Cerro Caracol; 30-II-2002; J. Artigas leg.; <abbrev xmlns:xlink="http://www.w3.org/1999/xlink" xlink:title="Museo de Zoología de la Universidad de Concepción, Concepción" id="ABBRID0EUSAE" xlink:type="simple">MZUC-UCCC</abbrev> • 1 male; Concepción; 3-II-1960; Trampas leg.; <abbrev xmlns:xlink="http://www.w3.org/1999/xlink" xlink:title="Museo de Zoología de la Universidad de Concepción, Concepción" id="ABBRID0EYSAE" xlink:type="simple">MZUC-UCCC</abbrev> • Concepción; 22-I-1960; Trampas leg.M <abbrev xmlns:xlink="http://www.w3.org/1999/xlink" xlink:title="Museo de Zoología de la Universidad de Concepción, Concepción" id="ABBRID0E3SAE" xlink:type="simple">MZUC-UCCC</abbrev> • Concepción; 1-IV-1960; Trampas leg.; <abbrev xmlns:xlink="http://www.w3.org/1999/xlink" xlink:title="Museo de Zoología de la Universidad de Concepción, Concepción" id="ABBRID0EATAE" xlink:type="simple">MZUC-UCCC</abbrev> • Concepción; 5-III-1959; Trampas leg.; <abbrev xmlns:xlink="http://www.w3.org/1999/xlink" xlink:title="Museo de Zoología de la Universidad de Concepción, Concepción" id="ABBRID0EETAE" xlink:type="simple">MZUC-UCCC</abbrev> • Concepción; 21-III-1962; Trampas leg.; <abbrev xmlns:xlink="http://www.w3.org/1999/xlink" xlink:title="Museo de Zoología de la Universidad de Concepción, Concepción" id="ABBRID0EITAE" xlink:type="simple">MZUC-UCCC</abbrev> • Concepción; 30-IX-2001; J. Artigas leg.; <abbrev xmlns:xlink="http://www.w3.org/1999/xlink" xlink:title="Museo de Zoología de la Universidad de Concepción, Concepción" id="ABBRID0EMTAE" xlink:type="simple">MZUC-UCCC</abbrev> • Concepción, Cerro Caracol; 30-II-2002; J. Artigas leg.; <abbrev xmlns:xlink="http://www.w3.org/1999/xlink" xlink:title="Museo de Zoología de la Universidad de Concepción, Concepción" id="ABBRID0EQTAE" xlink:type="simple">MZUC-UCCC</abbrev> • Concepción; 7-I-1961; Trampas leg.; <abbrev xmlns:xlink="http://www.w3.org/1999/xlink" xlink:title="Museo de Zoología de la Universidad de Concepción, Concepción" id="ABBRID0EUTAE" xlink:type="simple">MZUC-UCCC</abbrev> • 3 males; Concepción, Barrio Universitario; 4-V-1985; Carrasco leg.; <abbrev xmlns:xlink="http://www.w3.org/1999/xlink" xlink:title="Museo de Zoología de la Universidad de Concepción, Concepción" id="ABBRID0EYTAE" xlink:type="simple">MZUC-UCCC</abbrev> • Concepción; 29-XII-1958; Trampas leg.; <abbrev xmlns:xlink="http://www.w3.org/1999/xlink" xlink:title="Museo de Zoología de la Universidad de Concepción, Concepción" id="ABBRID0E3TAE" xlink:type="simple">MZUC-UCCC</abbrev> • Concepción; 16-III-1960; Trampas leg.; <abbrev xmlns:xlink="http://www.w3.org/1999/xlink" xlink:title="Museo de Zoología de la Universidad de Concepción, Concepción" id="ABBRID0EAUAE" xlink:type="simple">MZUC-UCCC</abbrev>. —<bold>Arauco Prov.</bold> • 1 male; Lanalhue; 22-I-2018; L. Parra leg.; “Mirg-001” [genitalia slide]; <abbrev xmlns:xlink="http://www.w3.org/1999/xlink" xlink:title="Museo de Zoología de la Universidad de Concepción, Concepción" id="ABBRID0EGUAE" xlink:type="simple">MZUC-UCCC</abbrev> • Lanalhue; 23-I-2018; L. Parra leg.; <abbrev xmlns:xlink="http://www.w3.org/1999/xlink" xlink:title="Museo de Zoología de la Universidad de Concepción, Concepción" id="ABBRID0EKUAE" xlink:type="simple">MZUC-UCCC</abbrev>. — <bold>Biobío Prov.</bold> • P.N. Laguna del Laja; 6-XII-2008; G. Moreno leg.; <abbrev xmlns:xlink="http://www.w3.org/1999/xlink" xlink:title="Museo de Zoología de la Universidad de Concepción, Concepción" id="ABBRID0EQUAE" xlink:type="simple">MZUC-UCCC</abbrev>. — <bold>Malleco Prov.</bold> • Nahuelbuta; Río Picoyquen; 22-XII-1960; Fetis leg.; <abbrev xmlns:xlink="http://www.w3.org/1999/xlink" xlink:title="Museo de Zoología de la Universidad de Concepción, Concepción" id="ABBRID0EWUAE" xlink:type="simple">MZUC-UCCC</abbrev> • Collipulli; 24-X-2014; E. Sepulveda leg.; “UCCC-MZUC-Lep 0308” [Museum ID]; <abbrev xmlns:xlink="http://www.w3.org/1999/xlink" xlink:title="Museo de Zoología de la Universidad de Concepción, Concepción" id="ABBRID0E1UAE" xlink:type="simple">MZUC-UCCC</abbrev> • Río Blanco; 19/25-II-1995; H. Thöny leg.; <abbrev xmlns:xlink="http://www.w3.org/1999/xlink" xlink:title="Zoologische Staatssammlung München, Munich" id="ABBRID0E5UAE" xlink:type="simple">ZSM</abbrev>. — <bold>Valdivia Prov.</bold> 1 male; Valdivia; 30-IX-1987; Trampas leg.; <abbrev xmlns:xlink="http://www.w3.org/1999/xlink" xlink:title="Museo de Zoología de la Universidad de Concepción, Concepción" id="ABBRID0EEVAE" xlink:type="simple">MZUC-UCCC</abbrev> • 1 male; Valdivia; “5003” [Museum ID]; <abbrev xmlns:xlink="http://www.w3.org/1999/xlink" xlink:title="Museo Nacional de Historia Natural, Santiago" id="ABBRID0EIVAE" xlink:type="simple">MNNC</abbrev>. — <bold>Llanquihue Prov.</bold> • Katalapi; 22-IV-2011; <abbrev xmlns:xlink="http://www.w3.org/1999/xlink" xlink:title="Museo de Zoología de la Universidad de Concepción, Concepción" id="ABBRID0EOVAE" xlink:type="simple">MZUC-UCCC</abbrev>. — <bold>Coyhaique Prov.</bold> • Coyhaique; I-1934; E. Ureta leg.; “Museo 5004” [Museum ID]; <abbrev xmlns:xlink="http://www.w3.org/1999/xlink" xlink:title="Museo Nacional de Historia Natural, Santiago" id="ABBRID0EUVAE" xlink:type="simple">MNNC</abbrev> • 1 female; Lago Verde, R.N. Coyaique; 21-I-2007; <abbrev xmlns:xlink="http://www.w3.org/1999/xlink" xlink:title="Museo de Zoología de la Universidad de Concepción, Concepción" id="ABBRID0EYVAE" xlink:type="simple">MZUC-UCCC</abbrev>. — <bold>Aysen Prov.</bold> • 1 female; Río Maca, Cuenca Cuervo; <named-content xmlns:xlink="http://www.w3.org/1999/xlink" content-type="dwc:verbatimCoordinates" xlink:type="simple"><named-content content-type="geo-json" specific-use="{&#34;type&#34;:&#34;Point&#34;,&#34;coordinates&#34;:[-73.016065,-45.114703]}" id="NCID0EBWAE" xlink:type="simple">-45.114703, -73.016065</named-content></named-content>; 21-II-2008; “Mirg-020” [genitalia slide]; <abbrev xmlns:xlink="http://www.w3.org/1999/xlink" xlink:title="Museo de Zoología de la Universidad de Concepción, Concepción" id="ABBRID0EGWAE" xlink:type="simple">MZUC-UCCC</abbrev>. — <bold>Capitán Prat Prov.</bold> • Los Mellizos; 22-I-2008; Muñoz-Escobar leg.; <abbrev xmlns:xlink="http://www.w3.org/1999/xlink" xlink:title="Museo de Zoología de la Universidad de Concepción, Concepción" id="ABBRID0EMWAE" xlink:type="simple">MZUC-UCCC</abbrev>.</p></tp:treatment-sec><tp:treatment-sec sec-type="Additional records" id="SECID0EQWAE"><title>Additional records.</title><p>Chile. — <bold>Itata Prov.</bold> • La Palma; <named-content xmlns:xlink="http://www.w3.org/1999/xlink" content-type="dwc:verbatimCoordinates" xlink:type="simple"><named-content content-type="geo-json" specific-use="{&#34;type&#34;:&#34;Point&#34;,&#34;coordinates&#34;:[-72.689177,-36.567368]}" id="NCID0E2WAE" xlink:type="simple">-36.567368, -72.689177</named-content></named-content>; 9-IX-2021; observed by Claudio Maureira and submitted to iNaturalist in: <ext-link xmlns:xlink="http://www.w3.org/1999/xlink" xlink:href="https://inaturalist.mma.gob.cl/observations/100908464" ext-link-type="uri" xlink:type="simple">https://inaturalist.mma.gob.cl/observations/100908464</ext-link>. — <bold>Concepción Prov.</bold> • Concepción; 4-XII-2021; <named-content xmlns:xlink="http://www.w3.org/1999/xlink" content-type="dwc:verbatimCoordinates" xlink:type="simple"><named-content content-type="geo-json" specific-use="{&#34;type&#34;:&#34;Point&#34;,&#34;coordinates&#34;:[-73.011375,-36.834994]}" id="NCID0EKXAE" xlink:type="simple">-36.834994, -73.011375</named-content></named-content>; observed by Flor Susana and submitted to iNaturalist in: <ext-link xmlns:xlink="http://www.w3.org/1999/xlink" xlink:href="https://inaturalist.mma.gob.cl/observations/102608301" ext-link-type="uri" xlink:type="simple">https://inaturalist.mma.gob.cl/observations/102608301</ext-link>. • Concepción; 5-V-2023; <named-content xmlns:xlink="http://www.w3.org/1999/xlink" content-type="dwc:verbatimCoordinates" xlink:type="simple"><named-content content-type="geo-json" specific-use="{&#34;type&#34;:&#34;Point&#34;,&#34;coordinates&#34;:[-73.028725,-36.835479]}" id="NCID0EXXAE" xlink:type="simple">-36.8354793349, -73.0287251249</named-content></named-content>; observed by Luis Chavarriga and submitted to iNaturalist in: <ext-link xmlns:xlink="http://www.w3.org/1999/xlink" xlink:href="https://inaturalist.mma.gob.cl/observations/159871318" ext-link-type="uri" xlink:type="simple">https://inaturalist.mma.gob.cl/observations/159871318</ext-link>. • Coliumo; 9-II-2023; <named-content xmlns:xlink="http://www.w3.org/1999/xlink" content-type="dwc:verbatimCoordinates" xlink:type="simple"><named-content content-type="geo-json" specific-use="{&#34;type&#34;:&#34;Point&#34;,&#34;coordinates&#34;:[-72.957405,-36.552601]}" id="NCID0EEYAE" xlink:type="simple">-36.5526014, -72.9574049</named-content></named-content>; observed by fpizarro and submitted to iNaturalist in: <ext-link xmlns:xlink="http://www.w3.org/1999/xlink" xlink:href="https://inaturalist.mma.gob.cl/observations/148464516" ext-link-type="uri" xlink:type="simple">https://inaturalist.mma.gob.cl/observations/148464516</ext-link>. • Concepción; 20-XII-2023; <named-content xmlns:xlink="http://www.w3.org/1999/xlink" content-type="dwc:verbatimCoordinates" xlink:type="simple"><named-content content-type="geo-json" specific-use="{&#34;type&#34;:&#34;Point&#34;,&#34;coordinates&#34;:[-73.026538,-36.826319]}" id="NCID0ERYAE" xlink:type="simple">-36.8263187829, -73.0265376168</named-content></named-content>; observed by Antonio Maureira Navarrete and submitted to iNaturalist in: <ext-link xmlns:xlink="http://www.w3.org/1999/xlink" xlink:href="https://inaturalist.mma.gob.cl/observations/144894518" ext-link-type="uri" xlink:type="simple">https://inaturalist.mma.gob.cl/observations/144894518</ext-link> • Concepción; 15-XII-2022; <named-content xmlns:xlink="http://www.w3.org/1999/xlink" content-type="dwc:verbatimCoordinates" xlink:type="simple"><named-content content-type="geo-json" specific-use="{&#34;type&#34;:&#34;Point&#34;,&#34;coordinates&#34;:[-73.029456,-36.778451]}" id="NCID0E5YAE" xlink:type="simple">-36.7784506232, -73.0294558602</named-content></named-content>; observed by Antonio Maureira Navarrete and submitted to iNaturalist in: <ext-link xmlns:xlink="http://www.w3.org/1999/xlink" xlink:href="https://inaturalist.mma.gob.cl/observations/144446815" ext-link-type="uri" xlink:type="simple">https://inaturalist.mma.gob.cl/observations/144446815</ext-link>. • Concepción; 20-XII-2023; <named-content xmlns:xlink="http://www.w3.org/1999/xlink" content-type="dwc:verbatimCoordinates" xlink:type="simple"><named-content content-type="geo-json" specific-use="{&#34;type&#34;:&#34;Point&#34;,&#34;coordinates&#34;:[-73.026538,-36.826319]}" id="NCID0ELZAE" xlink:type="simple">-36.8263187829, -73.0265376168</named-content></named-content>; observed by Antonio Maureira Navarrete and submitted to iNaturalist in: <ext-link xmlns:xlink="http://www.w3.org/1999/xlink" xlink:href="https://inaturalist.mma.gob.cl/observations/144894518" ext-link-type="uri" xlink:type="simple">https://inaturalist.mma.gob.cl/observations/144894518</ext-link> — <bold>Biobío Prov.</bold> • Polcura; <named-content xmlns:xlink="http://www.w3.org/1999/xlink" content-type="dwc:verbatimCoordinates" xlink:type="simple"><named-content content-type="geo-json" specific-use="{&#34;type&#34;:&#34;Point&#34;,&#34;coordinates&#34;:[-71.718547,-37.285095]}" id="NCID0E1ZAE" xlink:type="simple">-37.285095, -71.718547</named-content></named-content>; 20-III-2022; observed by Flor Susana and submitted to iNaturalist in: <ext-link xmlns:xlink="http://www.w3.org/1999/xlink" xlink:href="https://inaturalist.mma.gob.cl/observations/110011024" ext-link-type="uri" xlink:type="simple">https://inaturalist.mma.gob.cl/observations/110011024</ext-link>. — <bold>Osorno Prov.</bold> • Osorno; <named-content xmlns:xlink="http://www.w3.org/1999/xlink" content-type="dwc:verbatimCoordinates" xlink:type="simple"><named-content content-type="geo-json" specific-use="{&#34;type&#34;:&#34;Point&#34;,&#34;coordinates&#34;:[-73.161816,-40.565175]}" id="NCID0EJ1AE" xlink:type="simple">-40.565175, -73.161816</named-content></named-content>; 19-VI-2021; observed by Ricardo Huenuanca and submitted to iNaturalist in: <ext-link xmlns:xlink="http://www.w3.org/1999/xlink" xlink:href="https://inaturalist.mma.gob.cl/observations/83672367" ext-link-type="uri" xlink:type="simple">https://inaturalist.mma.gob.cl/observations/83672367</ext-link> • Osorno; <named-content xmlns:xlink="http://www.w3.org/1999/xlink" content-type="dwc:verbatimCoordinates" xlink:type="simple"><named-content content-type="geo-json" specific-use="{&#34;type&#34;:&#34;Point&#34;,&#34;coordinates&#34;:[-73.161729,-40.565183]}" id="NCID0EW1AE" xlink:type="simple">-40.565183, -73.161729</named-content></named-content>; 02-V-2021; observed by Ricardo Huenuanca and submitted to iNaturalist in: <ext-link xmlns:xlink="http://www.w3.org/1999/xlink" xlink:href="https://inaturalist.mma.gob.cl/observations/76765927" ext-link-type="uri" xlink:type="simple">https://inaturalist.mma.gob.cl/observations/76765927</ext-link> • Osorno; <named-content xmlns:xlink="http://www.w3.org/1999/xlink" content-type="dwc:verbatimCoordinates" xlink:type="simple"><named-content content-type="geo-json" specific-use="{&#34;type&#34;:&#34;Point&#34;,&#34;coordinates&#34;:[-73.162031,-40.565303]}" id="NCID0ED2AE" xlink:type="simple">-40.565303, -73.162031</named-content></named-content>; 09-I-2021; observed by Ricardo Huenuanca and submitted to iNaturalist in: <ext-link xmlns:xlink="http://www.w3.org/1999/xlink" xlink:href="https://inaturalist.mma.gob.cl/observations/67836032" ext-link-type="uri" xlink:type="simple">https://inaturalist.mma.gob.cl/observations/67836032</ext-link>.</p></tp:treatment-sec><tp:treatment-sec sec-type="diagnosis" id="SECID0EN2AE"><title>Diagnosis.</title><p>This species can be easily distinguished from <italic><tp:taxon-name><tp:taxon-name-part taxon-name-part-type="genus" reg="Digonis">D.</tp:taxon-name-part><tp:taxon-name-part taxon-name-part-type="species" reg="punctifera">punctifera</tp:taxon-name-part></tp:taxon-name></italic> (Butler), <italic><tp:taxon-name><tp:taxon-name-part taxon-name-part-type="genus" reg="Digonis">D.</tp:taxon-name-part><tp:taxon-name-part taxon-name-part-type="species" reg="gungnir">gungnir</tp:taxon-name-part></tp:taxon-name></italic> Ramos-González &amp; Parra, sp. nov., and <italic><tp:taxon-name><tp:taxon-name-part taxon-name-part-type="genus" reg="Digonis">D.</tp:taxon-name-part><tp:taxon-name-part taxon-name-part-type="species" reg="cervinaria">cervinaria</tp:taxon-name-part></tp:taxon-name></italic> by its brownish forewings crossed by slightly sinuous bands and bicolored spots in the postmedial band at the level of veins R<sub>3</sub>, R<sub>4</sub>, R<sub>5</sub>, M<sub>1</sub>, M<sub>2</sub>, M<sub>3</sub>, CuA<sub>1</sub>, CuA<sub>2</sub>, and 1A+2A. Externally, it differs from <italic><tp:taxon-name><tp:taxon-name-part taxon-name-part-type="genus" reg="Digonis">D.</tp:taxon-name-part><tp:taxon-name-part taxon-name-part-type="species" reg="apocrypha">apocrypha</tp:taxon-name-part></tp:taxon-name></italic> Ramos-González &amp; Parra, sp. nov. because its bicolored spots appear on both sides of both pairs of wings with an equal proportion of white and black scales. It can be easily distinguished from its congeners by three other genitalia characters: a tongue-shaped furca that does not surpass the height of the transtilla, the presence of lateral spines in the distal half of the furca, and anterior apophyses directed towards the tergum.</p></tp:treatment-sec><tp:treatment-sec sec-type="redescription" id="SECID0EP4AE"><title>Redescription.</title><p><bold>Male</bold> (Fig. <xref ref-type="fig" rid="F2">2A–C</xref>). Head: antennae slightly serrate; palpi long, one-third larger than eye diameter and slightly pointing upward; frons and vertex covered with mottled brownish gray scales. Thorax: patagia covered with elongated scales of same color as background; tegulae covered with piliform scales of same color as background; tibial spur formula 0-2-4. Forewings: subtriangular with acute apex and outer margin excavated between apex and M3, with a slight mucronate extension; fovea absent; background color variable, ranging from yellowish brown to dark brown with numerous small scattered blackish spots on the surface; antemedial band dark brown to blackish, slightly arched and marked by three bicolored spots (proximal half with whitish scales and distal half with blackish scales) at the level of radial, cubital, and anal veins respectively; medial band diffuse, blackish to smoky brown, more noticeable along the costal margin; postmedial band dark brown, slightly sinuous with the costal sector, strongly arched, with bicolored spots (proximal half with blackish scales and distal half with whitish scales) at the level of veins R<sub>3</sub>, R<sub>4</sub>, R<sub>5</sub>, M<sub>1</sub>, M<sub>2</sub>, M<sub>3</sub>, CuA<sub>1</sub>, CuA<sub>2</sub>, and 1A+2A, also visible on ventral side; subterminal band diffuse and marked only by dark spots in subapical region, at the level of medial veins and along the anal margin; discal spot visible, punctiform, and blackish. Hindwings: subrectangular with small mucronate apex at the level of M<sub>3</sub>; background color grayish brown; postmedial band slightly smoky dark brown, marked by bicolored spots (proximal half with blackish scales and distal half with whitish scales) at the level of veins, also visible on ventral surface; discal spot visible only on ventral surface. Male genitalia (Fig. <xref ref-type="fig" rid="F3">3A, B</xref>). Uncus conical, apically club-shaped; gnathos U-shaped with expanded apex forming a pair of spiny lobes; valvae subrectangular, costa strongly sclerotized with distal lobe before apex, crescent-shaped, slightly convex, and cucullus extending beyond apex of costa; transtilla truncated; saccus subrectangular; juxta emarginated anteriorly, with a median dimple, and furca straight, short, does not surpass the height of the transtilla, tongue-shaped, spiny only laterally in the distal half; anellus sclerite weak, pentagonal in shape. Aedeagus tubular, straight; vesica without cornuti.</p><fig id="F2" position="float" orientation="portrait"><object-id xmlns:xlink="http://www.w3.org/1999/xlink" content-type="doi" xlink:type="simple">10.3897/zookeys.1216.129923.figure2</object-id><object-id xmlns:xlink="http://www.w3.org/1999/xlink" content-type="arpha" xlink:type="simple">5C37F837-DD68-5F22-A971-4D90822B6364</object-id><label>Figure 2.</label><caption><p>Habitus of <italic><tp:taxon-name><tp:taxon-name-part taxon-name-part-type="genus" reg="Digonis">Digonis</tp:taxon-name-part></tp:taxon-name></italic> adults <bold>A</bold><italic><tp:taxon-name><tp:taxon-name-part taxon-name-part-type="genus" reg="Digonis">Digonis</tp:taxon-name-part><tp:taxon-name-part taxon-name-part-type="species" reg="aspersa">aspersa</tp:taxon-name-part></tp:taxon-name></italic> (male in dorsal view) <bold>B</bold><italic><tp:taxon-name><tp:taxon-name-part taxon-name-part-type="genus" reg="Digonis">Digonis</tp:taxon-name-part><tp:taxon-name-part taxon-name-part-type="species" reg="aspersa">aspersa</tp:taxon-name-part></tp:taxon-name></italic> (male brown-morpho in dorsal view) <bold>C</bold><italic><tp:taxon-name><tp:taxon-name-part taxon-name-part-type="genus" reg="Digonis">Digonis</tp:taxon-name-part><tp:taxon-name-part taxon-name-part-type="species" reg="aspersa">aspersa</tp:taxon-name-part></tp:taxon-name></italic> (male brown-morpho in ventral view) <bold>D</bold><italic><tp:taxon-name><tp:taxon-name-part taxon-name-part-type="genus" reg="Digonis">Digonis</tp:taxon-name-part><tp:taxon-name-part taxon-name-part-type="species" reg="aspersa">aspersa</tp:taxon-name-part></tp:taxon-name></italic> (female in dorsal view) <bold>E</bold><italic><tp:taxon-name><tp:taxon-name-part taxon-name-part-type="genus" reg="Digonis">Digonis</tp:taxon-name-part><tp:taxon-name-part taxon-name-part-type="species" reg="cervinaria">cervinaria</tp:taxon-name-part></tp:taxon-name></italic>, stat. rev. (male olivaceous-morpho in dorsal view) <bold>F</bold><italic><tp:taxon-name><tp:taxon-name-part taxon-name-part-type="genus" reg="Digonis">Digonis</tp:taxon-name-part><tp:taxon-name-part taxon-name-part-type="species" reg="cervinaria">cervinaria</tp:taxon-name-part></tp:taxon-name></italic>, stat. rev. (male olivaceous-morpho in ventral view) <bold>G</bold><italic><tp:taxon-name><tp:taxon-name-part taxon-name-part-type="genus" reg="Digonis">Digonis</tp:taxon-name-part><tp:taxon-name-part taxon-name-part-type="species" reg="cervinaria">cervinaria</tp:taxon-name-part></tp:taxon-name></italic>, stat. rev. (male fuscous-morpho in dorsal view) <bold>H</bold><italic><tp:taxon-name><tp:taxon-name-part taxon-name-part-type="genus" reg="Digonis">Digonis</tp:taxon-name-part><tp:taxon-name-part taxon-name-part-type="species" reg="cervinaria">cervinaria</tp:taxon-name-part></tp:taxon-name></italic>, stat. rev. (female in dorsal view) <bold>I</bold><italic><tp:taxon-name><tp:taxon-name-part taxon-name-part-type="genus" reg="Digonis">Digonis</tp:taxon-name-part><tp:taxon-name-part taxon-name-part-type="species" reg="cervinaria">cervinaria</tp:taxon-name-part></tp:taxon-name></italic>, stat. rev. (female olivaceous-morpho in ventral view) <bold>J</bold><italic><tp:taxon-name><tp:taxon-name-part taxon-name-part-type="genus" reg="Digonis">Digonis</tp:taxon-name-part><tp:taxon-name-part taxon-name-part-type="species" reg="cervinaria">cervinaria</tp:taxon-name-part></tp:taxon-name></italic>, stat. rev. (female brown-morpho in ventral view) <bold>K</bold><italic><tp:taxon-name><tp:taxon-name-part taxon-name-part-type="genus" reg="Digonis">Digonis</tp:taxon-name-part><tp:taxon-name-part taxon-name-part-type="species" reg="punctifera">punctifera</tp:taxon-name-part></tp:taxon-name></italic> (male in dorsal view; photo courtesy of A. Hausmann) <bold>L</bold><italic><tp:taxon-name><tp:taxon-name-part taxon-name-part-type="genus" reg="Digonis">Digonis</tp:taxon-name-part><tp:taxon-name-part taxon-name-part-type="species" reg="punctifera">punctifera</tp:taxon-name-part></tp:taxon-name></italic> (female in dorsal view) <bold>M</bold><italic><tp:taxon-name><tp:taxon-name-part taxon-name-part-type="genus" reg="Digonis">Digonis</tp:taxon-name-part><tp:taxon-name-part taxon-name-part-type="species" reg="gungnir">gungnir</tp:taxon-name-part></tp:taxon-name></italic> Ramos-González &amp; Parra, sp. nov. (holotype in dorsal view) <bold>N</bold><italic><tp:taxon-name><tp:taxon-name-part taxon-name-part-type="genus" reg="Digonis">Digonis</tp:taxon-name-part><tp:taxon-name-part taxon-name-part-type="species" reg="apocrypha">apocrypha</tp:taxon-name-part></tp:taxon-name></italic> Ramos-González &amp; Parra, sp. nov. (holotype in dorsal view) <bold>O</bold><italic><tp:taxon-name><tp:taxon-name-part taxon-name-part-type="genus" reg="Digonis">Digonis</tp:taxon-name-part><tp:taxon-name-part taxon-name-part-type="species" reg="apocrypha">apocrypha</tp:taxon-name-part></tp:taxon-name></italic> Ramos-González &amp; Parra, sp. nov. (holotype in ventral view) <bold>P</bold><italic><tp:taxon-name><tp:taxon-name-part taxon-name-part-type="genus" reg="Phasmadigonis">Phasmadigonis</tp:taxon-name-part><tp:taxon-name-part taxon-name-part-type="species" reg="alba">alba</tp:taxon-name-part></tp:taxon-name></italic>, comb. nov. (male in dorsal view) <bold>Q</bold><italic><tp:taxon-name><tp:taxon-name-part taxon-name-part-type="genus" reg="Gugnelve">Gugnelve</tp:taxon-name-part><tp:taxon-name-part taxon-name-part-type="species" reg="butleri">butleri</tp:taxon-name-part></tp:taxon-name></italic> Ramos-González &amp; Parra, sp. nov. (holotype in dorsal view) <bold>R</bold><italic><tp:taxon-name><tp:taxon-name-part taxon-name-part-type="genus" reg="Gugnelve">Gugnelve</tp:taxon-name-part><tp:taxon-name-part taxon-name-part-type="species" reg="butleri">butleri</tp:taxon-name-part></tp:taxon-name></italic> Ramos-González &amp; Parra, sp. nov. (allotype in dorsal view). Scale bar: 10 mm.</p></caption><graphic xmlns:xlink="http://www.w3.org/1999/xlink" xlink:href="zookeys-1216-173_article-129923__-g002.jpg" position="float" orientation="portrait" xlink:type="simple" id="oo_1160303.jpg"><uri content-type="original_file" xlink:type="simple">https://binary.pensoft.net/fig/1160303</uri></graphic></fig><fig id="F3" position="float" orientation="portrait"><object-id xmlns:xlink="http://www.w3.org/1999/xlink" content-type="doi" xlink:type="simple">10.3897/zookeys.1216.129923.figure3</object-id><object-id xmlns:xlink="http://www.w3.org/1999/xlink" content-type="arpha" xlink:type="simple">A2CA701C-005A-5094-8AFE-D548E5F103A1</object-id><label>Figure 3.</label><caption><p>Genitalia of <italic><tp:taxon-name><tp:taxon-name-part taxon-name-part-type="genus" reg="Digonis">Digonis</tp:taxon-name-part><tp:taxon-name-part taxon-name-part-type="species" reg="aspersa">aspersa</tp:taxon-name-part></tp:taxon-name></italic><bold>A</bold> male genitalia in ventral view <bold>B</bold> aedeagus in lateral view <bold>C</bold> female genitalia in ventral view. Scale bar: 1 mm.</p></caption><graphic xmlns:xlink="http://www.w3.org/1999/xlink" xlink:href="zookeys-1216-173_article-129923__-g003.jpg" position="float" orientation="portrait" xlink:type="simple" id="oo_1160304.jpg"><uri content-type="original_file" xlink:type="simple">https://binary.pensoft.net/fig/1160304</uri></graphic></fig><p><bold>Female</bold> (Fig. <xref ref-type="fig" rid="F2">2D</xref>). Similar to male, but with simple antennae and well-defined Σ-shaped antemedial band. Female genitalia (Fig. <xref ref-type="fig" rid="F3">3C</xref>). Ductus bursae one-sixth the length of corpus bursae; lamella antevaginalis wide, strongly sclerotized; corpus bursae membranous, subpyriform with an annular, hollow, strongly denticulated signum anteriorly; posterior apophyses twice as long as anterior apophyses, anterior apophyses slightly bent towards tergite.</p></tp:treatment-sec><tp:treatment-sec sec-type="distribution" id="SECID0E1HAG"><title>Distribution.</title><p>This species is found between the Chilean provinces of San Antonio and Capitán Prat, with records in Neuquén, Argentina (<xref ref-type="bibr" rid="B10">Chalup 2020</xref>). It is distributed in parts of the biogeographic provinces of Santiago, Central Chilean subregion; Maule and Valdivian Forest, Subantarctic subregion, in the Andean region.</p></tp:treatment-sec><tp:treatment-sec sec-type="Flight period" id="SECID0EEIAG"><title>Flight period.</title><p>Specimens were captured or observed in January, February, March, April, May, June, September, October, and December. There are no records for other months.</p></tp:treatment-sec><tp:treatment-sec sec-type="remarks" id="SECID0EJIAG"><title>Remarks.</title><p>Although the holotype stands out due to its yellowish tone, most examined specimens exhibit a brownish coloration. There is no evidence to suggest that this color variation reflects sexual dimorphism. The genitalia of these brown specimens are congruent with those of the holotype, indicating high variability in wing coloration.</p></tp:treatment-sec><ref-list><ref id="B2"><mixed-citation xmlns:xlink="http://www.w3.org/1999/xlink" xlink:type="simple"><person-group><name name-style="western"><surname>Bartlett-Calvert</surname><given-names>W</given-names></name></person-group> (<year>1886</year>) <article-title>Catálogo de los lepidópteros Rhopalóceros i Heteróceros de Chile.</article-title><source>Anales de la Universidad de Chile</source><volume>69</volume>: <fpage>314</fpage>–<lpage>352</lpage>.</mixed-citation></ref><ref id="B1"><mixed-citation xmlns:xlink="http://www.w3.org/1999/xlink" xlink:type="simple"><person-group><name name-style="western"><surname>Angulo</surname><given-names>AO</given-names></name><name name-style="western"><surname>Casanueva</surname><given-names>ME</given-names></name></person-group> (<year>1981</year>) <article-title>Catálogo de los lepidópteros geométridos de Chile (<tp:taxon-name><tp:taxon-name-part taxon-name-part-type="order">Lepidoptera</tp:taxon-name-part></tp:taxon-name>: <tp:taxon-name><tp:taxon-name-part taxon-name-part-type="family">Geometridae</tp:taxon-name-part></tp:taxon-name>).</article-title><source>Boletín de la Sociedad de Biología de Concepción (Chile)</source><volume>51</volume>: <fpage>7</fpage>–<lpage>34</lpage>.</mixed-citation></ref><ref id="B36"><mixed-citation xmlns:xlink="http://www.w3.org/1999/xlink" xlink:type="simple"><person-group><name name-style="western"><surname>Scoble</surname><given-names>MJ</given-names></name></person-group> (<year>1999</year>) <source>Geometrid moths of the world: a catalogue (<tp:taxon-name><tp:taxon-name-part taxon-name-part-type="order">Lepidoptera</tp:taxon-name-part></tp:taxon-name>, <tp:taxon-name><tp:taxon-name-part taxon-name-part-type="family">Geometridae</tp:taxon-name-part></tp:taxon-name>). CSIRO Publishing.</source><publisher-name>Natural History Museum</publisher-name>, <publisher-loc>London</publisher-loc>, <size units="page">1016 pp</size>. <ext-link xlink:href="10.1071/9780643101050" ext-link-type="doi" xlink:type="simple">https://doi.org/10.1071/9780643101050</ext-link></mixed-citation></ref><ref id="B30"><mixed-citation xmlns:xlink="http://www.w3.org/1999/xlink" xlink:type="simple"><person-group><name name-style="western"><surname>Pitkin</surname><given-names>LM</given-names></name></person-group> (<year>2002</year>) <article-title>Neotropical ennomine moths: a Review of the genera (<tp:taxon-name><tp:taxon-name-part taxon-name-part-type="order">Lepidoptera</tp:taxon-name-part></tp:taxon-name>: <tp:taxon-name><tp:taxon-name-part taxon-name-part-type="family">Geometridae</tp:taxon-name-part></tp:taxon-name>).</article-title><source>Zoological Journal of the Linnean Society</source><volume>135</volume>(<issue>2-3</issue>): <fpage>121</fpage>–<lpage>401</lpage>. <ext-link xlink:href="10.1046/j.1096-3642.2002.00012.x" ext-link-type="doi" xlink:type="simple">https://doi.org/10.1046/j.1096-3642.2002.00012.x</ext-link></mixed-citation></ref><ref id="B10"><mixed-citation xmlns:xlink="http://www.w3.org/1999/xlink" xlink:type="simple"><person-group><name name-style="western"><surname>Chalup</surname><given-names>A</given-names></name></person-group> (<year>2020</year>) <article-title>The biodiversity of the family <tp:taxon-name><tp:taxon-name-part taxon-name-part-type="family">Geometridae</tp:taxon-name-part></tp:taxon-name> for Argentina.</article-title> In: <person-group><name name-style="western"><surname>Juñent</surname><given-names>SA</given-names></name><name name-style="western"><surname>Claps</surname><given-names>LE</given-names></name><name name-style="western"><surname>Morrone</surname><given-names>JJ</given-names></name></person-group> (<role>Eds</role>) <issue-title>Biodiversidad de artrópodos argentinos.</issue-title><source>Vol. 4. INSUE-UNT Ediciones, San Miguel de Tucumán, Argentina</source>, <fpage>47</fpage>–<lpage>62</lpage>.</mixed-citation></ref></ref-list></tp:taxon-treatment>
