# Supplementary material for: ﻿Revision of the genus Digonis (Lepidoptera, Geometridae): new species and new genera
Source: Zookeys. 2024 Oct 24;1216:173–200. doi: 10.3897/zookeys.1216.129923 (PMC11528216; doi:10.3897/zookeys.1216.129923)
Supplement: XML Treatment for Digonis cervinaria [file zookeys.1216.129923-treatment3.xml]

<!DOCTYPE tp:taxon-treatment
  PUBLIC "-//TaxonX//DTD Taxonomic Treatment Publishing DTD v0 20100105//EN" "tax-treatment-NSO.dtd">
<tp:taxon-treatment xmlns:tp="http://www.plazi.org/taxpub"><tp:treatment-meta><kwd-group><label>Taxon classification</label><kwd>
                <named-content content-type="kingdom">Animalia</named-content>
              </kwd><kwd>
                <named-content content-type="order">Lepidoptera</named-content>
              </kwd><kwd>
                <named-content content-type="family">Geometridae</named-content>
              </kwd></kwd-group><mixed-citation publication-type="journal"><person-group><name><surname>Ramos-González</surname><given-names>Mario I.</given-names></name><name><surname>Venegas-González</surname><given-names>María Francisca</given-names></name><name><surname>Zamora-Manzur</surname><given-names>Carlos</given-names></name><name><surname>Parra</surname><given-names>Luis E.</given-names></name></person-group><article-title>﻿Revision of the genus <tp:taxon-name><tp:taxon-name-part taxon-name-part-type="genus" reg="Digonis">Digonis</tp:taxon-name-part></tp:taxon-name> (<tp:taxon-name><tp:taxon-name-part taxon-name-part-type="order">Lepidoptera</tp:taxon-name-part></tp:taxon-name>, <tp:taxon-name><tp:taxon-name-part taxon-name-part-type="family">Geometridae</tp:taxon-name-part></tp:taxon-name>): new species and new genera</article-title><source>Zookeys</source><day>24</day><month>10</month><year>2024</year><volume>1216</volume><fpage>173</fpage><lpage>200</lpage><pub-id pub-id-type="doi">10.3897/zookeys.1216.129923</pub-id></mixed-citation></tp:treatment-meta><tp:nomenclature><label>﻿</label><tp:taxon-name>
              <object-id xmlns:xlink="http://www.w3.org/1999/xlink" content-type="arpha" xlink:type="simple">5D40E608-E270-5E63-8F32-2B1B3173FC9B</object-id>
              <tp:taxon-name-part taxon-name-part-type="genus" reg="Digonis">Digonis</tp:taxon-name-part>
              <tp:taxon-name-part taxon-name-part-type="species" reg="cervinaria">cervinaria</tp:taxon-name-part>
            </tp:taxon-name><tp:taxon-authority>(Blanchard, 1852)</tp:taxon-authority><tp:taxon-status xmlns:xlink="http://www.w3.org/1999/xlink" xlink:type="simple">stat. rev.</tp:taxon-status><xref ref-type="fig" rid="F2">Figs 2E–J</xref><xref ref-type="fig" rid="F4">, 4</xref><tp:nomenclature-citation-list><tp:nomenclature-citation><tp:taxon-name>
                  <tp:taxon-name-part taxon-name-part-type="genus" reg="Ennomos">Ennomos</tp:taxon-name-part>
                  <tp:taxon-name-part taxon-name-part-type="species" reg="cervinaria">cervinaria</tp:taxon-name-part>
                </tp:taxon-name><comment>Blanchard, 1852: 89.</comment></tp:nomenclature-citation><tp:nomenclature-citation><tp:taxon-name>
                  <tp:taxon-name-part taxon-name-part-type="genus" reg="Drepanogynis">Drepanogynis</tp:taxon-name-part>
                  <tp:taxon-name-part taxon-name-part-type="species" reg="eversaria">eversaria</tp:taxon-name-part>
                </tp:taxon-name><comment>Guenée, 1858: 93 (unnecessary replacement name)</comment></tp:nomenclature-citation><tp:nomenclature-citation><tp:taxon-name>
                  <tp:taxon-name-part taxon-name-part-type="genus" reg="Digonis">Digonis</tp:taxon-name-part>
                  <tp:taxon-name-part taxon-name-part-type="species" reg="cervinaria">cervinaria</tp:taxon-name-part>
                </tp:taxon-name><comment>(Blanchard, 1852); <xref ref-type="bibr" rid="B36">Scoble 1999</xref>: 229; <xref ref-type="bibr" rid="B30">Pitkin 2002</xref>: 248.</comment></tp:nomenclature-citation><tp:nomenclature-citation><tp:taxon-name>
                  <tp:taxon-name-part taxon-name-part-type="genus" reg="Digonis">Digonis</tp:taxon-name-part>
                  <tp:taxon-name-part taxon-name-part-type="species" reg="cuprea">cuprea</tp:taxon-name-part>
                </tp:taxon-name><comment>Butler, 1882: 362; <xref ref-type="bibr" rid="B2">Bartlett-Calvert 1886</xref>: 333; <xref ref-type="bibr" rid="B1">Angulo and Casanueva 1981</xref>: 12; <xref ref-type="bibr" rid="B36">Scoble 1999</xref>: 229; <xref ref-type="bibr" rid="B30">Pitkin 2002</xref>: 248. syn. nov.</comment></tp:nomenclature-citation><tp:nomenclature-citation><tp:taxon-name>
                  <tp:taxon-name-part taxon-name-part-type="genus" reg="Digonis">Digonis</tp:taxon-name-part>
                  <tp:taxon-name-part taxon-name-part-type="species" reg="cuprea">cuprea</tp:taxon-name-part>
                  <tp:taxon-name-part taxon-name-part-type="subspecies" reg="fusca">fusca</tp:taxon-name-part>
                </tp:taxon-name><comment>Butler, 1882: 362; <xref ref-type="bibr" rid="B2">Bartlett-Calvert 1886</xref>: 333; <xref ref-type="bibr" rid="B1">Angulo and Casanueva 1981</xref>: 12; <xref ref-type="bibr" rid="B36">Scoble 1999</xref>: 229; <xref ref-type="bibr" rid="B30">Pitkin 2002</xref>: 248. syn. nov.</comment></tp:nomenclature-citation><tp:nomenclature-citation><tp:taxon-name>
                  <tp:taxon-name-part taxon-name-part-type="genus" reg="Digonis">Digonis</tp:taxon-name-part>
                  <tp:taxon-name-part taxon-name-part-type="species" reg="cuprea">cuprea</tp:taxon-name-part>
                  <tp:taxon-name-part taxon-name-part-type="subspecies" reg="olivacea">olivacea</tp:taxon-name-part>
                </tp:taxon-name><comment>Butler, 1882: 362; <xref ref-type="bibr" rid="B2">Bartlett-Calvert 1886</xref>: 333; <xref ref-type="bibr" rid="B1">Angulo and Casanueva 1981</xref>: 12; <xref ref-type="bibr" rid="B36">Scoble 1999</xref>: 229; <xref ref-type="bibr" rid="B30">Pitkin 2002</xref>: 248. syn. nov.</comment></tp:nomenclature-citation></tp:nomenclature-citation-list></tp:nomenclature><tp:treatment-sec sec-type="material" id="SECID0EJOAG"><title>Material examined.</title><p><bold><italic>Syntypes</italic></bold> . Chile • 1 female; Coquimbo; C. Gay leg.; “<italic><tp:taxon-name><tp:taxon-name-part taxon-name-part-type="genus" reg="Digonis">Digonis</tp:taxon-name-part><tp:taxon-name-part taxon-name-part-type="species" reg="cervinaria">cervinaria</tp:taxon-name-part></tp:taxon-name></italic>” [labeled]; <abbrev xmlns:xlink="http://www.w3.org/1999/xlink" xlink:title="Muséum National d’Histoire Naturelle, Paris" id="ABBRID0E6OAG" xlink:type="simple">MNHN</abbrev> • 1 female; Valparaíso; T. Edmonds leg.; “<italic><tp:taxon-name><tp:taxon-name-part taxon-name-part-type="genus" reg="Digonis">Digonis</tp:taxon-name-part><tp:taxon-name-part taxon-name-part-type="species" reg="cuprea">cuprea</tp:taxon-name-part></tp:taxon-name></italic>” [labeled]; “Chili, 82-107”; “Type” [labeled]; <abbrev xmlns:xlink="http://www.w3.org/1999/xlink" xlink:title="The Natural History Museum, London" id="ABBRID0EOPAG" xlink:type="simple">NHMUK</abbrev> • 2 males; same data as for preceding but “<italic>var. <tp:taxon-name><tp:taxon-name-part taxon-name-part-type="genus" reg="Digonis"/><tp:taxon-name-part taxon-name-part-type="species" reg="cervinaria"/><tp:taxon-name-part taxon-name-part-type="variety" reg="fusca">fusca</tp:taxon-name-part></tp:taxon-name></italic>” [labeled]; “Type” [labeled] “Chili, 82-107” [labeled] and “<italic><tp:taxon-name><tp:taxon-name-part taxon-name-part-type="genus" reg="Digonis"/><tp:taxon-name-part taxon-name-part-type="species" reg="cuprea">cuprea</tp:taxon-name-part></tp:taxon-name><tp:taxon-name><tp:taxon-name-part taxon-name-part-type="genus" reg="Digonis"/><tp:taxon-name-part taxon-name-part-type="species" reg="olivacea">olivacea</tp:taxon-name-part></tp:taxon-name></italic>” [labeled]; “Type” [labeled]; “Chili, 82-107” [labeled]; all <abbrev xmlns:xlink="http://www.w3.org/1999/xlink" xlink:title="The Natural History Museum, London" id="ABBRID0ETQAG" xlink:type="simple">NHMUK</abbrev>.</p></tp:treatment-sec><tp:treatment-sec sec-type="material" id="SECID0EXQAG"><title>Other material examined.</title><p>Chile — <bold>Valparaíso Prov.</bold> • Viña del Mar; 8-VIII-1954; “Museo 5343” [Museum ID]; <abbrev xmlns:xlink="http://www.w3.org/1999/xlink" xlink:title="Museo Nacional de Historia Natural, Santiago" id="ABBRID0E6QAG" xlink:type="simple">MNNC</abbrev>) • 1 female; Viña del Mar; 18-IV-1953; “Museo 5018” [Museum ID]; “Mirg-015” [genitalia slide]; <abbrev xmlns:xlink="http://www.w3.org/1999/xlink" xlink:title="Museo Nacional de Historia Natural, Santiago" id="ABBRID0EDRAG" xlink:type="simple">MNNC</abbrev>; • 1 male; Viña del Mar; 15-X-1953; “Museo 5349” [Museum ID]; <abbrev xmlns:xlink="http://www.w3.org/1999/xlink" xlink:title="Museo Nacional de Historia Natural, Santiago" id="ABBRID0EHRAG" xlink:type="simple">MNNC</abbrev> • 1 male; Viña del Mar; 15-VIII-1953; “Museo 5342” [Museum ID]; <abbrev xmlns:xlink="http://www.w3.org/1999/xlink" xlink:title="Museo Nacional de Historia Natural, Santiago" id="ABBRID0ELRAG" xlink:type="simple">MNNC</abbrev> • 1 female; Viña del Mar; 12-IX-1953; “Museo 5350” [Museum ID]; <abbrev xmlns:xlink="http://www.w3.org/1999/xlink" xlink:title="Museo Nacional de Historia Natural, Santiago" id="ABBRID0EPRAG" xlink:type="simple">MNNC</abbrev> • 1 male; Laguna Verde; 10-X-1936; E. Ureta leg.; “Museo 5014” [Museum ID]; <abbrev xmlns:xlink="http://www.w3.org/1999/xlink" xlink:title="Museo Nacional de Historia Natural, Santiago" id="ABBRID0ETRAG" xlink:type="simple">MNNC</abbrev>. — <bold>Marga Marga Prov.</bold> • 1 male; Poza Azul, Marga Marga; 14-XII-1953; “Museo 5346” [Museum ID]; <abbrev xmlns:xlink="http://www.w3.org/1999/xlink" xlink:title="Museo Nacional de Historia Natural, Santiago" id="ABBRID0EZRAG" xlink:type="simple">MNNC</abbrev>. — <bold>Cordillera Prov.</bold> • 1 male; La Obra; 26-III-1953; “Museo 5373” [Museum ID]; <abbrev xmlns:xlink="http://www.w3.org/1999/xlink" xlink:title="Museo Nacional de Historia Natural, Santiago" id="ABBRID0E6RAG" xlink:type="simple">MNNC</abbrev>. — <bold>Cachapoal Prov.</bold> • 1 female; Termas de Cauquenes; 11-I-1953; E. Ureta leg.; “Museo 5006” [Museum ID]; “Mirg-013” [genitalia slide] • 1 male; Termas de Cauquenes; 11-I-1953; E. Ureta leg.; “Museo 5023” [Museum ID]; <abbrev xmlns:xlink="http://www.w3.org/1999/xlink" xlink:title="Museo Nacional de Historia Natural, Santiago" id="ABBRID0EFSAG" xlink:type="simple">MNNC</abbrev>. — <bold>Talca Prov.</bold> 1 female; Panguilemo, La Calor; 1-II-2005; L. Parra leg.; “Mirg-009” [genitalia slide]; <abbrev xmlns:xlink="http://www.w3.org/1999/xlink" xlink:title="Museo de Zoología de la Universidad de Concepción, Concepción" id="ABBRID0ELSAG" xlink:type="simple">MZUC-UCCC</abbrev>. — <bold>Diguillín Prov.</bold> • 1 female; Las Trancas; 29-V-2011; G. Moreno leg.; “Mirg-016” [genitalia slide]; <abbrev xmlns:xlink="http://www.w3.org/1999/xlink" xlink:title="Museo de Zoología de la Universidad de Concepción, Concepción" id="ABBRID0ERSAG" xlink:type="simple">MZUC-UCCC</abbrev>. — <bold>Concepción Prov.</bold> • 1 female; Concepción; 6-I-1961; Trampas leg.; <abbrev xmlns:xlink="http://www.w3.org/1999/xlink" xlink:title="Museo de Zoología de la Universidad de Concepción, Concepción" id="ABBRID0EXSAG" xlink:type="simple">MZUC-UCCC</abbrev>. — <bold>Malleco Prov.</bold> • 1 female; Río Blanco, Curacautín; II-1995; H. Thöny leg.; <abbrev xmlns:xlink="http://www.w3.org/1999/xlink" xlink:title="Zoologische Staatssammlung München, Munich" id="ABBRID0E4SAG" xlink:type="simple">ZSM</abbrev>. — <bold>Cautín Prov.</bold> • 1 female; Termas de Río Blanco; III-1951; <abbrev xmlns:xlink="http://www.w3.org/1999/xlink" xlink:title="Museo de Zoología de la Universidad de Concepción, Concepción" id="ABBRID0EDTAG" xlink:type="simple">MZUC-UCCC</abbrev>. — <bold>Valdivia Prov.</bold> • 1 female; Valdivia; I-1974; Cameron leg.; <abbrev xmlns:xlink="http://www.w3.org/1999/xlink" xlink:title="Museo de Zoología de la Universidad de Concepción, Concepción" id="ABBRID0EJTAG" xlink:type="simple">MZUC-UCCC</abbrev>. — <bold>Osorno Prov.</bold> • 1 female; Puerto Octay; 11-III-1956; Oehrens leg.; “Museo” [labeled]; <abbrev xmlns:xlink="http://www.w3.org/1999/xlink" xlink:title="Museo Nacional de Historia Natural, Santiago" id="ABBRID0EPTAG" xlink:type="simple">MNNC</abbrev>. — <bold>Palena Prov.</bold> • Fjord Comau, Huinay Station, <named-content xmlns:xlink="http://www.w3.org/1999/xlink" content-type="dwc:verbatimCoordinates" xlink:type="simple"><named-content content-type="geo-json" specific-use="{&#34;type&#34;:&#34;Point&#34;,&#34;coordinates&#34;:[-72.414722,-42.381111]}" id="NCID0EYTAG" xlink:type="simple">-42.381111, -72.414722</named-content></named-content>, 20 m; 8-I-2008; A. Hausmann leg.; <abbrev xmlns:xlink="http://www.w3.org/1999/xlink" xlink:title="Zoologische Staatssammlung München, Munich" id="ABBRID0E4TAG" xlink:type="simple">ZSM</abbrev>.</p></tp:treatment-sec><tp:treatment-sec sec-type="Additional records" id="SECID0EBUAG"><title>Additional records.</title><p>Chile — <bold>Itata Prov.</bold> • La Palma; <named-content xmlns:xlink="http://www.w3.org/1999/xlink" content-type="dwc:verbatimCoordinates" xlink:type="simple"><named-content content-type="geo-json" specific-use="{&#34;type&#34;:&#34;Point&#34;,&#34;coordinates&#34;:[-72.689122,-36.567339]}" id="NCID0EMUAG" xlink:type="simple">-36.567339, -72.689122</named-content></named-content>; 09-VI-2021; observed by Claudio Maureira and submitted to iNaturalist in: <ext-link xmlns:xlink="http://www.w3.org/1999/xlink" xlink:href="https://inaturalist.mma.gob.cl/observations/85725251" ext-link-type="uri" xlink:type="simple">https://inaturalist.mma.gob.cl/observations/85725251</ext-link>. — <bold>Concepción Prov.</bold> • Concepción; <named-content xmlns:xlink="http://www.w3.org/1999/xlink" content-type="dwc:verbatimCoordinates" xlink:type="simple"><named-content content-type="geo-json" specific-use="{&#34;type&#34;:&#34;Point&#34;,&#34;coordinates&#34;:[-73.052501,-36.792817]}" id="NCID0E2UAG" xlink:type="simple">-36.7928173278, -73.0525010616</named-content></named-content>; 13-XII-2022; observed by Antonio Maureira Navarrete and submitted to iNaturalist in: <ext-link xmlns:xlink="http://www.w3.org/1999/xlink" xlink:href="https://inaturalist.mma.gob.cl/observations/144446817" ext-link-type="uri" xlink:type="simple">https://inaturalist.mma.gob.cl/observations/144446817</ext-link>. — <bold>Cautín Prov.</bold> • Molco; <named-content xmlns:xlink="http://www.w3.org/1999/xlink" content-type="dwc:verbatimCoordinates" xlink:type="simple"><named-content content-type="geo-json" specific-use="{&#34;type&#34;:&#34;Point&#34;,&#34;coordinates&#34;:[-72.092108,-39.339390]}" id="NCID0EKVAG" xlink:type="simple">-39.3393898652, -72.0921077239</named-content></named-content>; 25-XII-2022; observed by Michael Weymann and submitted to iNaturalist in: <ext-link xmlns:xlink="http://www.w3.org/1999/xlink" xlink:href="https://inaturalist.mma.gob.cl/observations/145759642" ext-link-type="uri" xlink:type="simple">https://inaturalist.mma.gob.cl/observations/145759642</ext-link>. • Molco; <named-content xmlns:xlink="http://www.w3.org/1999/xlink" content-type="dwc:verbatimCoordinates" xlink:type="simple"><named-content content-type="geo-json" specific-use="{&#34;type&#34;:&#34;Point&#34;,&#34;coordinates&#34;:[-72.092140,-39.339419]}" id="NCID0EXVAG" xlink:type="simple">-39.3394188914, -72.0921402457</named-content></named-content>; 25-XII-2022; observed by Michael Weymann and submitted to iNaturalist in: <ext-link xmlns:xlink="http://www.w3.org/1999/xlink" xlink:href="https://inaturalist.mma.gob.cl/observations/145759626" ext-link-type="uri" xlink:type="simple">https://inaturalist.mma.gob.cl/observations/145759626</ext-link>. <bold>Osorno Prov.</bold> • Osorno; <named-content xmlns:xlink="http://www.w3.org/1999/xlink" content-type="dwc:verbatimCoordinates" xlink:type="simple"><named-content content-type="geo-json" specific-use="{&#34;type&#34;:&#34;Point&#34;,&#34;coordinates&#34;:[-73.161883,-40.565282]}" id="NCID0EGWAG" xlink:type="simple">-40.565282, -73.161883</named-content></named-content>; 31-I-2021; observed by Ricardo Huenuanca and submitted to iNaturalist in: <ext-link xmlns:xlink="http://www.w3.org/1999/xlink" xlink:href="https://inaturalist.mma.gob.cl/observations/68898181" ext-link-type="uri" xlink:type="simple">https://inaturalist.mma.gob.cl/observations/68898181</ext-link> • Osorno; <named-content xmlns:xlink="http://www.w3.org/1999/xlink" content-type="dwc:verbatimCoordinates" xlink:type="simple"><named-content content-type="geo-json" specific-use="{&#34;type&#34;:&#34;Point&#34;,&#34;coordinates&#34;:[-73.162024,-40.565277]}" id="NCID0ETWAG" xlink:type="simple">-40.565277, -73.162024</named-content></named-content>; 3-I-2021; observed by Ricardo Huenuanca and submitted to iNaturalist in: <ext-link xmlns:xlink="http://www.w3.org/1999/xlink" xlink:href="https://inaturalist.mma.gob.cl/observations/67871022" ext-link-type="uri" xlink:type="simple">https://inaturalist.mma.gob.cl/observations/67871022</ext-link>. — <bold>Llanquihue Prov.</bold> • Las Cascadas; <named-content xmlns:xlink="http://www.w3.org/1999/xlink" content-type="dwc:verbatimCoordinates" xlink:type="simple"><named-content content-type="geo-json" specific-use="{&#34;type&#34;:&#34;Point&#34;,&#34;coordinates&#34;:[-72.635020,-41.079987]}" id="NCID0ECXAG" xlink:type="simple">-41.0799870456, -72.6350197924</named-content></named-content>; 6-V-2023; observed by Mario Ramos and submitted to iNaturalist in: <ext-link xmlns:xlink="http://www.w3.org/1999/xlink" xlink:href="https://inaturalist.mma.gob.cl/observations/164957877" ext-link-type="uri" xlink:type="simple">https://inaturalist.mma.gob.cl/observations/164957877</ext-link>. — <bold>Chiloé Prov.</bold> • Puntra; <named-content xmlns:xlink="http://www.w3.org/1999/xlink" content-type="dwc:verbatimCoordinates" xlink:type="simple"><named-content content-type="geo-json" specific-use="{&#34;type&#34;:&#34;Point&#34;,&#34;coordinates&#34;:[-73.817650,-42.119003]}" id="NCID0ERXAG" xlink:type="simple">-42.119003, -73.81765</named-content></named-content>; 27-II-2022; observed by Waldo Moyano and submitted to iNaturalist in: <ext-link xmlns:xlink="http://www.w3.org/1999/xlink" xlink:href="https://inaturalist.mma.gob.cl/observations/107842416" ext-link-type="uri" xlink:type="simple">https://inaturalist.mma.gob.cl/observations/107842416</ext-link>.</p></tp:treatment-sec><tp:treatment-sec sec-type="diagnosis" id="SECID0E2XAG"><title>Diagnosis.</title><p>This species can be distinguished externally from other <italic><tp:taxon-name><tp:taxon-name-part taxon-name-part-type="genus" reg="Digonis">Digonis</tp:taxon-name-part></tp:taxon-name></italic> species by having elongated whitish spots at the level of veins R3, R4, R5, M1, M2, M3, CuA1, CuA2, and 1A+2A in postmedial region, also visible on ventral view. Male genitalia are characterized by the presence of a needle-shaped furca that surpasses the height of the transtilla, with only apical spines; costa strongly sclerotized with distal lobe, expanded before apex with truncated edge, and spatulate transtilla; aedeagus with a narrow and elongated caecum, one-third of the total length of the aedeagus.</p></tp:treatment-sec><tp:treatment-sec sec-type="redescription" id="SECID0EIYAG"><title>Redescription.</title><p><bold>Male</bold> (Fig. <xref ref-type="fig" rid="F2">2E–G</xref>). Head: antennae slightly serrate; palpi short, subequal to eye diameter, porrect; frons and vertex covered with juxtaposed brownish scales. Thorax: patagia covered with elongated scales of same color as background; tegulae covered with piliform scales of same color as background; tibial spur formula 0-2-4. Forewings: subtriangular with acute apex and outer margin excavated between apex and M<sub>3</sub>, with slight mucronate extension; fovea absent; background color variable, ranging from olive-brown to dark brown; antemedial band dark brown to blackish, slightly sinuous; medial band diffuse, blackish to smoky brown, slightly oblique and in contact with postmedial band near anal margin; postmedial band dark brown, slightly sinuous with the costal sector, near apex, strongly arched, and with elongated whitish spots at the level of veins R<sub>3</sub>, R<sub>4</sub>, R<sub>5</sub>, M<sub>1</sub>, M<sub>2</sub>, M<sub>3</sub>, CuA<sub>1</sub>, CuA<sub>2</sub>, and 1A+2A, also visible on ventral view; subterminal band diffuse and marked only by dark spots in subapical region; discal spot visible, punctiform, and blackish. Hindwings: subrectangular with small mucronate apex at the level of M<sub>3</sub>; background color grayish brown; postmedial band dark brown, slightly smoky, marked by elongated whitish spots at the level of veins, only visible on ventral surface; discal spot visible only on ventral surface. Male genitalia (Fig. <xref ref-type="fig" rid="F4">4A, B</xref>). Uncus conical, apically halberd-shaped; gnathos U-shaped with an expanded apex forming a pair of spiny lobes; valvae subrectangular, costa strongly sclerotized with a distal lobe before the apex, truncated, slightly convex, and cucullus extending beyond the apex of the costa; transtilla spatulate; saccus membranous; juxta emarginated anteriorly, with a median dimple, and furca straight, longitudinally striated, long, surpassing the height of the transtilla, needle-shaped, spiny only apically; anellus sclerite weakly defined. Aedeagus tubular, straight; caecum narrow and elongated, one-third of the total length of the aedeagus; vesica without cornuti.</p><fig id="F4" position="float" orientation="portrait"><object-id xmlns:xlink="http://www.w3.org/1999/xlink" content-type="doi" xlink:type="simple">10.3897/zookeys.1216.129923.figure4</object-id><object-id xmlns:xlink="http://www.w3.org/1999/xlink" content-type="arpha" xlink:type="simple">194543D9-0616-5A2B-8CA3-C93EFAD40D2B</object-id><label>Figure 4.</label><caption><p>Genitalia of <italic><tp:taxon-name><tp:taxon-name-part taxon-name-part-type="genus" reg="Digonis">Digonis</tp:taxon-name-part><tp:taxon-name-part taxon-name-part-type="species" reg="cervinaria">cervinaria</tp:taxon-name-part></tp:taxon-name></italic>, stat. rev. <bold>A</bold> male genitalia in ventral view <bold>B</bold> aedeagus in lateral view <bold>C</bold> female genitalia in ventral view. Scale bars: 1 mm.</p></caption><graphic xmlns:xlink="http://www.w3.org/1999/xlink" xlink:href="zookeys-1216-173_article-129923__-g004.jpg" position="float" orientation="portrait" xlink:type="simple" id="oo_1160305.jpg"><uri content-type="original_file" xlink:type="simple">https://binary.pensoft.net/fig/1160305</uri></graphic></fig><p><bold>Female</bold> (Fig. <xref ref-type="fig" rid="F2">2H–J</xref>). Similar to male, but with simple filiform antennae, Σ-shaped antemedial band, and zigzagging subterminal band. Female genitalia (Fig. <xref ref-type="fig" rid="F4">4C</xref>). Ductus bursae one-fourth the length of the corpus bursae; lamella antevaginalis, sclerotized; corpus bursae membranous, subpyriform with an annular, hollow, strongly denticulated signum anteriorly; posterior apophyses three times longer than the anterior apophyses.</p></tp:treatment-sec><tp:treatment-sec sec-type="distribution" id="SECID0EW1AG"><title>Distribution.</title><p>This species is found between the Elqui and Palena provinces. It is distributed in parts of the biogeographic provinces of Coquimbo and Santiago, Central Chilean subregion; Maule and Valdivian Forest, Subantarctic subregion, in the Andean region.</p></tp:treatment-sec><tp:treatment-sec sec-type="Flight period" id="SECID0E21AG"><title>Flight period.</title><p>Specimens were captured or observed in January, February, March, April, May, June, August, September, October, and December. There are no records for other months.</p></tp:treatment-sec><tp:treatment-sec><!--Section generated to contain objects referenced in tp:taxon-treatment.--><fig id="F2" position="float" orientation="portrait"><object-id xmlns:xlink="http://www.w3.org/1999/xlink" content-type="doi" xlink:type="simple">10.3897/zookeys.1216.129923.figure2</object-id><object-id xmlns:xlink="http://www.w3.org/1999/xlink" content-type="arpha" xlink:type="simple">5C37F837-DD68-5F22-A971-4D90822B6364</object-id><label>Figure 2.</label><caption><p>Habitus of <italic><tp:taxon-name><tp:taxon-name-part taxon-name-part-type="genus" reg="Digonis">Digonis</tp:taxon-name-part></tp:taxon-name></italic> adults <bold>A</bold><italic><tp:taxon-name><tp:taxon-name-part taxon-name-part-type="genus" reg="Digonis">Digonis</tp:taxon-name-part><tp:taxon-name-part taxon-name-part-type="species" reg="aspersa">aspersa</tp:taxon-name-part></tp:taxon-name></italic> (male in dorsal view) <bold>B</bold><italic><tp:taxon-name><tp:taxon-name-part taxon-name-part-type="genus" reg="Digonis">Digonis</tp:taxon-name-part><tp:taxon-name-part taxon-name-part-type="species" reg="aspersa">aspersa</tp:taxon-name-part></tp:taxon-name></italic> (male brown-morpho in dorsal view) <bold>C</bold><italic><tp:taxon-name><tp:taxon-name-part taxon-name-part-type="genus" reg="Digonis">Digonis</tp:taxon-name-part><tp:taxon-name-part taxon-name-part-type="species" reg="aspersa">aspersa</tp:taxon-name-part></tp:taxon-name></italic> (male brown-morpho in ventral view) <bold>D</bold><italic><tp:taxon-name><tp:taxon-name-part taxon-name-part-type="genus" reg="Digonis">Digonis</tp:taxon-name-part><tp:taxon-name-part taxon-name-part-type="species" reg="aspersa">aspersa</tp:taxon-name-part></tp:taxon-name></italic> (female in dorsal view) <bold>E</bold><italic><tp:taxon-name><tp:taxon-name-part taxon-name-part-type="genus" reg="Digonis">Digonis</tp:taxon-name-part><tp:taxon-name-part taxon-name-part-type="species" reg="cervinaria">cervinaria</tp:taxon-name-part></tp:taxon-name></italic>, stat. rev. (male olivaceous-morpho in dorsal view) <bold>F</bold><italic><tp:taxon-name><tp:taxon-name-part taxon-name-part-type="genus" reg="Digonis">Digonis</tp:taxon-name-part><tp:taxon-name-part taxon-name-part-type="species" reg="cervinaria">cervinaria</tp:taxon-name-part></tp:taxon-name></italic>, stat. rev. (male olivaceous-morpho in ventral view) <bold>G</bold><italic><tp:taxon-name><tp:taxon-name-part taxon-name-part-type="genus" reg="Digonis">Digonis</tp:taxon-name-part><tp:taxon-name-part taxon-name-part-type="species" reg="cervinaria">cervinaria</tp:taxon-name-part></tp:taxon-name></italic>, stat. rev. (male fuscous-morpho in dorsal view) <bold>H</bold><italic><tp:taxon-name><tp:taxon-name-part taxon-name-part-type="genus" reg="Digonis">Digonis</tp:taxon-name-part><tp:taxon-name-part taxon-name-part-type="species" reg="cervinaria">cervinaria</tp:taxon-name-part></tp:taxon-name></italic>, stat. rev. (female in dorsal view) <bold>I</bold><italic><tp:taxon-name><tp:taxon-name-part taxon-name-part-type="genus" reg="Digonis">Digonis</tp:taxon-name-part><tp:taxon-name-part taxon-name-part-type="species" reg="cervinaria">cervinaria</tp:taxon-name-part></tp:taxon-name></italic>, stat. rev. (female olivaceous-morpho in ventral view) <bold>J</bold><italic><tp:taxon-name><tp:taxon-name-part taxon-name-part-type="genus" reg="Digonis">Digonis</tp:taxon-name-part><tp:taxon-name-part taxon-name-part-type="species" reg="cervinaria">cervinaria</tp:taxon-name-part></tp:taxon-name></italic>, stat. rev. (female brown-morpho in ventral view) <bold>K</bold><italic><tp:taxon-name><tp:taxon-name-part taxon-name-part-type="genus" reg="Digonis">Digonis</tp:taxon-name-part><tp:taxon-name-part taxon-name-part-type="species" reg="punctifera">punctifera</tp:taxon-name-part></tp:taxon-name></italic> (male in dorsal view; photo courtesy of A. Hausmann) <bold>L</bold><italic><tp:taxon-name><tp:taxon-name-part taxon-name-part-type="genus" reg="Digonis">Digonis</tp:taxon-name-part><tp:taxon-name-part taxon-name-part-type="species" reg="punctifera">punctifera</tp:taxon-name-part></tp:taxon-name></italic> (female in dorsal view) <bold>M</bold><italic><tp:taxon-name><tp:taxon-name-part taxon-name-part-type="genus" reg="Digonis">Digonis</tp:taxon-name-part><tp:taxon-name-part taxon-name-part-type="species" reg="gungnir">gungnir</tp:taxon-name-part></tp:taxon-name></italic> Ramos-González &amp; Parra, sp. nov. (holotype in dorsal view) <bold>N</bold><italic><tp:taxon-name><tp:taxon-name-part taxon-name-part-type="genus" reg="Digonis">Digonis</tp:taxon-name-part><tp:taxon-name-part taxon-name-part-type="species" reg="apocrypha">apocrypha</tp:taxon-name-part></tp:taxon-name></italic> Ramos-González &amp; Parra, sp. nov. (holotype in dorsal view) <bold>O</bold><italic><tp:taxon-name><tp:taxon-name-part taxon-name-part-type="genus" reg="Digonis">Digonis</tp:taxon-name-part><tp:taxon-name-part taxon-name-part-type="species" reg="apocrypha">apocrypha</tp:taxon-name-part></tp:taxon-name></italic> Ramos-González &amp; Parra, sp. nov. (holotype in ventral view) <bold>P</bold><italic><tp:taxon-name><tp:taxon-name-part taxon-name-part-type="genus" reg="Phasmadigonis">Phasmadigonis</tp:taxon-name-part><tp:taxon-name-part taxon-name-part-type="species" reg="alba">alba</tp:taxon-name-part></tp:taxon-name></italic>, comb. nov. (male in dorsal view) <bold>Q</bold><italic><tp:taxon-name><tp:taxon-name-part taxon-name-part-type="genus" reg="Gugnelve">Gugnelve</tp:taxon-name-part><tp:taxon-name-part taxon-name-part-type="species" reg="butleri">butleri</tp:taxon-name-part></tp:taxon-name></italic> Ramos-González &amp; Parra, sp. nov. (holotype in dorsal view) <bold>R</bold><italic><tp:taxon-name><tp:taxon-name-part taxon-name-part-type="genus" reg="Gugnelve">Gugnelve</tp:taxon-name-part><tp:taxon-name-part taxon-name-part-type="species" reg="butleri">butleri</tp:taxon-name-part></tp:taxon-name></italic> Ramos-González &amp; Parra, sp. nov. (allotype in dorsal view). Scale bar: 10 mm.</p></caption><graphic xmlns:xlink="http://www.w3.org/1999/xlink" xlink:href="zookeys-1216-173_article-129923__-g002.jpg" position="float" orientation="portrait" xlink:type="simple" id="oo_1160303.jpg"><uri content-type="original_file" xlink:type="simple">https://binary.pensoft.net/fig/1160303</uri></graphic></fig></tp:treatment-sec><ref-list><ref id="B36"><mixed-citation xmlns:xlink="http://www.w3.org/1999/xlink" xlink:type="simple"><person-group><name name-style="western"><surname>Scoble</surname><given-names>MJ</given-names></name></person-group> (<year>1999</year>) <source>Geometrid moths of the world: a catalogue (<tp:taxon-name><tp:taxon-name-part taxon-name-part-type="order">Lepidoptera</tp:taxon-name-part></tp:taxon-name>, <tp:taxon-name><tp:taxon-name-part taxon-name-part-type="family">Geometridae</tp:taxon-name-part></tp:taxon-name>). CSIRO Publishing.</source><publisher-name>Natural History Museum</publisher-name>, <publisher-loc>London</publisher-loc>, <size units="page">1016 pp</size>. <ext-link xlink:href="10.1071/9780643101050" ext-link-type="doi" xlink:type="simple">https://doi.org/10.1071/9780643101050</ext-link></mixed-citation></ref><ref id="B30"><mixed-citation xmlns:xlink="http://www.w3.org/1999/xlink" xlink:type="simple"><person-group><name name-style="western"><surname>Pitkin</surname><given-names>LM</given-names></name></person-group> (<year>2002</year>) <article-title>Neotropical ennomine moths: a Review of the genera (<tp:taxon-name><tp:taxon-name-part taxon-name-part-type="order">Lepidoptera</tp:taxon-name-part></tp:taxon-name>: <tp:taxon-name><tp:taxon-name-part taxon-name-part-type="family">Geometridae</tp:taxon-name-part></tp:taxon-name>).</article-title><source>Zoological Journal of the Linnean Society</source><volume>135</volume>(<issue>2-3</issue>): <fpage>121</fpage>–<lpage>401</lpage>. <ext-link xlink:href="10.1046/j.1096-3642.2002.00012.x" ext-link-type="doi" xlink:type="simple">https://doi.org/10.1046/j.1096-3642.2002.00012.x</ext-link></mixed-citation></ref><ref id="B2"><mixed-citation xmlns:xlink="http://www.w3.org/1999/xlink" xlink:type="simple"><person-group><name name-style="western"><surname>Bartlett-Calvert</surname><given-names>W</given-names></name></person-group> (<year>1886</year>) <article-title>Catálogo de los lepidópteros Rhopalóceros i Heteróceros de Chile.</article-title><source>Anales de la Universidad de Chile</source><volume>69</volume>: <fpage>314</fpage>–<lpage>352</lpage>.</mixed-citation></ref><ref id="B1"><mixed-citation xmlns:xlink="http://www.w3.org/1999/xlink" xlink:type="simple"><person-group><name name-style="western"><surname>Angulo</surname><given-names>AO</given-names></name><name name-style="western"><surname>Casanueva</surname><given-names>ME</given-names></name></person-group> (<year>1981</year>) <article-title>Catálogo de los lepidópteros geométridos de Chile (<tp:taxon-name><tp:taxon-name-part taxon-name-part-type="order">Lepidoptera</tp:taxon-name-part></tp:taxon-name>: <tp:taxon-name><tp:taxon-name-part taxon-name-part-type="family">Geometridae</tp:taxon-name-part></tp:taxon-name>).</article-title><source>Boletín de la Sociedad de Biología de Concepción (Chile)</source><volume>51</volume>: <fpage>7</fpage>–<lpage>34</lpage>.</mixed-citation></ref></ref-list></tp:taxon-treatment>
