# Supplementary material for: ﻿Revision of the genus Digonis (Lepidoptera, Geometridae): new species and new genera
Source: Zookeys. 2024 Oct 24;1216:173–200. doi: 10.3897/zookeys.1216.129923 (PMC11528216; doi:10.3897/zookeys.1216.129923)
Supplement: XML Treatment for Digonis punctifera [file zookeys.1216.129923-treatment4.xml]

<!DOCTYPE tp:taxon-treatment
  PUBLIC "-//TaxonX//DTD Taxonomic Treatment Publishing DTD v0 20100105//EN" "tax-treatment-NSO.dtd">
<tp:taxon-treatment xmlns:tp="http://www.plazi.org/taxpub"><tp:treatment-meta><kwd-group><label>Taxon classification</label><kwd>
                <named-content content-type="kingdom">Animalia</named-content>
              </kwd><kwd>
                <named-content content-type="order">Lepidoptera</named-content>
              </kwd><kwd>
                <named-content content-type="family">Geometridae</named-content>
              </kwd></kwd-group><mixed-citation publication-type="journal"><person-group><name><surname>Ramos-González</surname><given-names>Mario I.</given-names></name><name><surname>Venegas-González</surname><given-names>María Francisca</given-names></name><name><surname>Zamora-Manzur</surname><given-names>Carlos</given-names></name><name><surname>Parra</surname><given-names>Luis E.</given-names></name></person-group><article-title>﻿Revision of the genus <tp:taxon-name><tp:taxon-name-part taxon-name-part-type="genus" reg="Digonis">Digonis</tp:taxon-name-part></tp:taxon-name> (<tp:taxon-name><tp:taxon-name-part taxon-name-part-type="order">Lepidoptera</tp:taxon-name-part></tp:taxon-name>, <tp:taxon-name><tp:taxon-name-part taxon-name-part-type="family">Geometridae</tp:taxon-name-part></tp:taxon-name>): new species and new genera</article-title><source>Zookeys</source><day>24</day><month>10</month><year>2024</year><volume>1216</volume><fpage>173</fpage><lpage>200</lpage><pub-id pub-id-type="doi">10.3897/zookeys.1216.129923</pub-id></mixed-citation></tp:treatment-meta><tp:nomenclature><label>﻿</label><tp:taxon-name>
              <object-id xmlns:xlink="http://www.w3.org/1999/xlink" content-type="arpha" xlink:type="simple">24D3A13E-737E-5CDD-8B64-476C599E1EFB</object-id>
              <tp:taxon-name-part taxon-name-part-type="genus" reg="Digonis">Digonis</tp:taxon-name-part>
              <tp:taxon-name-part taxon-name-part-type="species" reg="punctifera">punctifera</tp:taxon-name-part>
            </tp:taxon-name><tp:taxon-authority>Butler, 1882</tp:taxon-authority><xref ref-type="fig" rid="F2">Figs 2K, L</xref><xref ref-type="fig" rid="F5">, 5</xref><tp:nomenclature-citation-list><tp:nomenclature-citation><tp:taxon-name>
                  <tp:taxon-name-part taxon-name-part-type="genus" reg="Digonis">Digonis</tp:taxon-name-part>
                  <tp:taxon-name-part taxon-name-part-type="species" reg="punctifera">punctifera</tp:taxon-name-part>
                </tp:taxon-name><comment>Butler, 1882: 363; <xref ref-type="bibr" rid="B2">Bartlett-Calvert 1886</xref>: 333; <xref ref-type="bibr" rid="B1">Angulo and Casanueva 1981</xref>: 12; <xref ref-type="bibr" rid="B30">Pitkin 2002</xref>: 248.</comment></tp:nomenclature-citation><tp:nomenclature-citation><tp:taxon-name>
                  <tp:taxon-name-part taxon-name-part-type="genus" reg="Digonis">Digonis</tp:taxon-name-part>
                  <tp:taxon-name-part taxon-name-part-type="species" reg="punctifera">punctifera</tp:taxon-name-part>
                  <tp:taxon-name-part taxon-name-part-type="subspecies" reg="acuminata">acuminata</tp:taxon-name-part>
                </tp:taxon-name><comment>Butler, 1882: 363; <xref ref-type="bibr" rid="B2">Bartlett-Calvert 1886</xref>: 333; <xref ref-type="bibr" rid="B1">Angulo and Casanueva 1981</xref>: 12; <xref ref-type="bibr" rid="B30">Pitkin 2002</xref>: 248. syn. nov.</comment></tp:nomenclature-citation><tp:nomenclature-citation><tp:taxon-name>
                  <tp:taxon-name-part taxon-name-part-type="genus" reg="Digonis">Digonis</tp:taxon-name-part>
                  <tp:taxon-name-part taxon-name-part-type="species" reg="punctifera">punctifera</tp:taxon-name-part>
                  <tp:taxon-name-part taxon-name-part-type="subspecies" reg="fumosa">fumosa</tp:taxon-name-part>
                </tp:taxon-name><comment>Butler, 1882: 363; <xref ref-type="bibr" rid="B2">Bartlett-Calvert 1886</xref>: 333; <xref ref-type="bibr" rid="B1">Angulo and Casanueva 1981</xref>: 12; <xref ref-type="bibr" rid="B30">Pitkin 2002</xref>: 248. syn. nov.</comment></tp:nomenclature-citation><tp:nomenclature-citation><tp:taxon-name>
                  <tp:taxon-name-part taxon-name-part-type="genus" reg="Digonis">Digonis</tp:taxon-name-part>
                  <tp:taxon-name-part taxon-name-part-type="species" reg="punctifera">punctifera</tp:taxon-name-part>
                  <tp:taxon-name-part taxon-name-part-type="subspecies" reg="maculosa">maculosa</tp:taxon-name-part>
                </tp:taxon-name><comment>Butler, 1882: 363; <xref ref-type="bibr" rid="B2">Bartlett-Calvert 1886</xref>: 333; <xref ref-type="bibr" rid="B1">Angulo and Casanueva 1981</xref>: 12; <xref ref-type="bibr" rid="B30">Pitkin 2002</xref>: 248. syn. nov.</comment></tp:nomenclature-citation><tp:nomenclature-citation><tp:taxon-name>
                  <tp:taxon-name-part taxon-name-part-type="genus" reg="Digonis">Digonis</tp:taxon-name-part>
                  <tp:taxon-name-part taxon-name-part-type="species" reg="punctifera">punctifera</tp:taxon-name-part>
                  <tp:taxon-name-part taxon-name-part-type="subspecies" reg="terranea">terranea</tp:taxon-name-part>
                </tp:taxon-name><comment>Butler, 1882: 363; <xref ref-type="bibr" rid="B2">Bartlett-Calvert 1886</xref>: 333; <xref ref-type="bibr" rid="B1">Angulo and Casanueva 1981</xref>: 12; <xref ref-type="bibr" rid="B30">Pitkin 2002</xref>: 248. syn. nov.</comment></tp:nomenclature-citation></tp:nomenclature-citation-list></tp:nomenclature><tp:treatment-sec sec-type="material" id="SECID0E2ABG"><title>Material examined.</title><p><bold><italic>Syntypes</italic>.</bold> Chile • 1 male; Valparaíso; T. Edmonds Leg; “Type” [labeled]; “Chili, 82-107” [labeled]; <abbrev xmlns:xlink="http://www.w3.org/1999/xlink" xlink:title="The Natural History Museum, London" id="ABBRID0EGBBG" xlink:type="simple">NHMUK</abbrev> • 1 female; Valparaíso; T. Edmonds leg.; “<italic>var. <tp:taxon-name><tp:taxon-name-part taxon-name-part-type="genus" reg="Digonis"/><tp:taxon-name-part taxon-name-part-type="species" reg="punctifera"/><tp:taxon-name-part taxon-name-part-type="variety" reg="acuminata">acuminata</tp:taxon-name-part></tp:taxon-name></italic>” [labeled]; “Type” [labeled]; “Chili, 82-107” [labeled]; <abbrev xmlns:xlink="http://www.w3.org/1999/xlink" xlink:title="The Natural History Museum, London" id="ABBRID0EYBBG" xlink:type="simple">NHMUK</abbrev> • 1 male; Valparaíso; T. Edmonds leg.; “<tp:taxon-name><tp:taxon-name-part taxon-name-part-type="genus" reg="Digonis"/><tp:taxon-name-part taxon-name-part-type="species" reg="punctifera"/><tp:taxon-name-part taxon-name-part-type="infraspecific-rank">var.</tp:taxon-name-part><tp:taxon-name-part taxon-name-part-type="variety" reg="fumosa">fumosa</tp:taxon-name-part></tp:taxon-name>” [labeled]; “Type” [labeled]; “Chili, 82-107” [labeled]; <abbrev xmlns:xlink="http://www.w3.org/1999/xlink" xlink:title="The Natural History Museum, London" id="ABBRID0ELCBG" xlink:type="simple">NHMUK</abbrev> • 2 females; same data as for preceding but “<italic>var. <tp:taxon-name><tp:taxon-name-part taxon-name-part-type="genus" reg="Digonis"/><tp:taxon-name-part taxon-name-part-type="species" reg="punctifera"/><tp:taxon-name-part taxon-name-part-type="variety" reg="maculosa">maculosa</tp:taxon-name-part></tp:taxon-name></italic>” [labeled]; “Type” [labeled]; “Chili, 82-107” [labeled]; all <abbrev xmlns:xlink="http://www.w3.org/1999/xlink" xlink:title="The Natural History Museum, London" id="ABBRID0E4CBG" xlink:type="simple">NHMUK</abbrev> • 1 male; same data as for preceding but “<italic>var. <tp:taxon-name><tp:taxon-name-part taxon-name-part-type="genus" reg="Digonis"/><tp:taxon-name-part taxon-name-part-type="species" reg="punctifera"/><tp:taxon-name-part taxon-name-part-type="variety" reg="terranea">terranea</tp:taxon-name-part></tp:taxon-name></italic>” [labeled]; “Type” [labeled]; “Chili, 82-107” [labeled]; <abbrev xmlns:xlink="http://www.w3.org/1999/xlink" xlink:title="The Natural History Museum, London" id="ABBRID0EPDBG" xlink:type="simple">NHMUK</abbrev>.</p></tp:treatment-sec><tp:treatment-sec sec-type="material" id="SECID0ETDBG"><title>Other material examined.</title><p>Chile — <bold>Limarí Prov.</bold> • Ovalle, Quebrada Seca; 28/29-XI-1997; <abbrev xmlns:xlink="http://www.w3.org/1999/xlink" xlink:title="Zoologische Staatssammlung München, Munich" id="ABBRID0E2DBG" xlink:type="simple">ZSM</abbrev> • 1 female; Ovalle, Los Molles; 16/19-X-1994; <abbrev xmlns:xlink="http://www.w3.org/1999/xlink" xlink:title="Zoologische Staatssammlung München, Munich" id="ABBRID0E6DBG" xlink:type="simple">ZSM</abbrev>. — Petorca Prov. • 1 male and 1 female; Cachagua, Quebrada Aguas Claras; 5-III-1997; <abbrev xmlns:xlink="http://www.w3.org/1999/xlink" xlink:title="Zoologische Staatssammlung München, Munich" id="ABBRID0EDEBG" xlink:type="simple">ZSM</abbrev>. — <bold>Valparaíso Prov.</bold> • 1 female; Viña del Mar; 4-IV-1953; “Mirg-011” [genitalia slide]; <abbrev xmlns:xlink="http://www.w3.org/1999/xlink" xlink:title="Museo Nacional de Historia Natural, Santiago" id="ABBRID0EJEBG" xlink:type="simple">MNNC</abbrev>. • 3 males and 1 female; Valparaíso; 10-III-2006; H. Thoeny leg.; <abbrev xmlns:xlink="http://www.w3.org/1999/xlink" xlink:title="Zoologische Staatssammlung München, Munich" id="ABBRID0ENEBG" xlink:type="simple">ZSM</abbrev>. — <bold>Diguillín Prov.</bold> • 1 male; Las Trancas; 8-II-2011; G. Moreno leg.; <abbrev xmlns:xlink="http://www.w3.org/1999/xlink" xlink:title="Museo de Zoología de la Universidad de Concepción, Concepción" id="ABBRID0ETEBG" xlink:type="simple">MZUC-UCCC</abbrev>.</p></tp:treatment-sec><tp:treatment-sec sec-type="Additional records" id="SECID0EXEBG"><title>Additional records.</title><p>Chile. — <bold>Limarí Prov.</bold> • P.N. Fray Jorge; <named-content xmlns:xlink="http://www.w3.org/1999/xlink" content-type="dwc:verbatimCoordinates" xlink:type="simple"><named-content content-type="geo-json" specific-use="{&#34;type&#34;:&#34;Point&#34;,&#34;coordinates&#34;:[-71.664390,-30.658155]}" id="NCID0ECFBG" xlink:type="simple">-30.658155, -71.66439</named-content></named-content>; 21-VII-2016; observed by Bastian Riveros and submitted to iNaturalist in: <ext-link xmlns:xlink="http://www.w3.org/1999/xlink" xlink:href="https://inaturalist.mma.gob.cl/observations/87956647" ext-link-type="uri" xlink:type="simple">https://inaturalist.mma.gob.cl/observations/87956647</ext-link>.</p></tp:treatment-sec><tp:treatment-sec sec-type="diagnosis" id="SECID0EMFBG"><title>Diagnosis.</title><p>Externally, <italic><tp:taxon-name><tp:taxon-name-part taxon-name-part-type="genus" reg="Digonis">D.</tp:taxon-name-part><tp:taxon-name-part taxon-name-part-type="species" reg="punctifera">punctifera</tp:taxon-name-part></tp:taxon-name></italic> is characterized by the presence of a sinuous postmedial band that follows the shape of the wing’s outer margin. The female genitalia are distinguished by a ductus bursae that is half the length of the corpus bursae and posterior apophyses five times longer than the anterior apophyses.</p></tp:treatment-sec><tp:treatment-sec sec-type="redescription" id="SECID0E4FBG"><title>Redescription.</title><p><bold>Male</bold> (Fig. <xref ref-type="fig" rid="F2">2K</xref>). Head: antennae slightly serrate; palpi long, one-third longer than the eye diameter and slightly pointing upward; frons and vertex covered with mottled grayish brown scales. Thorax: patagia covered with elongated grayish brown and dark brown scales; tegulae covered with piliform scales of same color as patagia; tibial spur formula 0-2-4. Forewings: subtriangular with acute apex and outer margin excavated between apex and M<sub>3</sub>, with slight mucronate extension; fovea absent; background color variable, ranging from yellowish brown to dark brown, with numerous small blackish spots scattered on surface; antemedial band faint, brownish dark, Σ-shaped; postmedial band dark brown, sinuous following the shape of the wing’s outer margin, with a strip or whitish points toward the distal margin, not visible on ventral surface; subterminal band diffuse and marked only by dark spots in subapical region, at the level of medial veins and on anal margin; discal spot visible, punctiform, and blackish. Hindwings: subrectangular with small mucronate apex at the level of M<sub>3</sub>; background color grayish brown; postmedial band dark brown, zigzagging, slightly smoky, and marked by blackish spots at the level of veins, also visible on ventral surface; discal spot visible, punctiform, and blackish. Male genitalia. Unknown.</p><p><bold>Female</bold> (Fig. <xref ref-type="fig" rid="F2">2L</xref>). Similar to male but with simple filiform antennae and more defined antemedial band, also Σ-shaped. Female genitalia (Fig. <xref ref-type="fig" rid="F5">5</xref>). Ductus bursae half the length of the corpus bursae; lamella antevaginalis sclerotized; corpus bursae membranous, subpyriform with an annular, hollow, strongly denticulated signum anteriorly, located to the right of the corpus bursae; posterior apophyses five times longer than the anterior apophyses.</p><fig id="F5" position="float" orientation="portrait"><object-id xmlns:xlink="http://www.w3.org/1999/xlink" content-type="doi" xlink:type="simple">10.3897/zookeys.1216.129923.figure5</object-id><object-id xmlns:xlink="http://www.w3.org/1999/xlink" content-type="arpha" xlink:type="simple">67AE40BF-0438-5223-ACF8-DE3FF566C705</object-id><label>Figure 5.</label><caption><p>Female genitalia of <italic><tp:taxon-name><tp:taxon-name-part taxon-name-part-type="genus" reg="Digonis">Digonis</tp:taxon-name-part><tp:taxon-name-part taxon-name-part-type="species" reg="punctifera">punctifera</tp:taxon-name-part></tp:taxon-name></italic>. Scale bar: 1 mm.</p></caption><graphic xmlns:xlink="http://www.w3.org/1999/xlink" xlink:href="zookeys-1216-173_article-129923__-g005.jpg" position="float" orientation="portrait" xlink:type="simple" id="oo_1160306.jpg"><uri content-type="original_file" xlink:type="simple">https://binary.pensoft.net/fig/1160306</uri></graphic></fig></tp:treatment-sec><tp:treatment-sec sec-type="distribution" id="SECID0ERHBG"><title>Distribution.</title><p>This species is found between the Limarí and Diguillín provinces. It is distributed in parts of the biogeographic provinces of Coquimbo and Santiago, Central Chilean subregion; Maule, Subantarctic subregion, Andean region.</p></tp:treatment-sec><tp:treatment-sec sec-type="Flight period" id="SECID0EWHBG"><title>Flight period.</title><p>Specimens were captured or observed in February, March, April, July, October, and November. There are no records for other months.</p></tp:treatment-sec><tp:treatment-sec><!--Section generated to contain objects referenced in tp:taxon-treatment.--><fig id="F2" position="float" orientation="portrait"><object-id xmlns:xlink="http://www.w3.org/1999/xlink" content-type="doi" xlink:type="simple">10.3897/zookeys.1216.129923.figure2</object-id><object-id xmlns:xlink="http://www.w3.org/1999/xlink" content-type="arpha" xlink:type="simple">5C37F837-DD68-5F22-A971-4D90822B6364</object-id><label>Figure 2.</label><caption><p>Habitus of <italic><tp:taxon-name><tp:taxon-name-part taxon-name-part-type="genus" reg="Digonis">Digonis</tp:taxon-name-part></tp:taxon-name></italic> adults <bold>A</bold><italic><tp:taxon-name><tp:taxon-name-part taxon-name-part-type="genus" reg="Digonis">Digonis</tp:taxon-name-part><tp:taxon-name-part taxon-name-part-type="species" reg="aspersa">aspersa</tp:taxon-name-part></tp:taxon-name></italic> (male in dorsal view) <bold>B</bold><italic><tp:taxon-name><tp:taxon-name-part taxon-name-part-type="genus" reg="Digonis">Digonis</tp:taxon-name-part><tp:taxon-name-part taxon-name-part-type="species" reg="aspersa">aspersa</tp:taxon-name-part></tp:taxon-name></italic> (male brown-morpho in dorsal view) <bold>C</bold><italic><tp:taxon-name><tp:taxon-name-part taxon-name-part-type="genus" reg="Digonis">Digonis</tp:taxon-name-part><tp:taxon-name-part taxon-name-part-type="species" reg="aspersa">aspersa</tp:taxon-name-part></tp:taxon-name></italic> (male brown-morpho in ventral view) <bold>D</bold><italic><tp:taxon-name><tp:taxon-name-part taxon-name-part-type="genus" reg="Digonis">Digonis</tp:taxon-name-part><tp:taxon-name-part taxon-name-part-type="species" reg="aspersa">aspersa</tp:taxon-name-part></tp:taxon-name></italic> (female in dorsal view) <bold>E</bold><italic><tp:taxon-name><tp:taxon-name-part taxon-name-part-type="genus" reg="Digonis">Digonis</tp:taxon-name-part><tp:taxon-name-part taxon-name-part-type="species" reg="cervinaria">cervinaria</tp:taxon-name-part></tp:taxon-name></italic>, stat. rev. (male olivaceous-morpho in dorsal view) <bold>F</bold><italic><tp:taxon-name><tp:taxon-name-part taxon-name-part-type="genus" reg="Digonis">Digonis</tp:taxon-name-part><tp:taxon-name-part taxon-name-part-type="species" reg="cervinaria">cervinaria</tp:taxon-name-part></tp:taxon-name></italic>, stat. rev. (male olivaceous-morpho in ventral view) <bold>G</bold><italic><tp:taxon-name><tp:taxon-name-part taxon-name-part-type="genus" reg="Digonis">Digonis</tp:taxon-name-part><tp:taxon-name-part taxon-name-part-type="species" reg="cervinaria">cervinaria</tp:taxon-name-part></tp:taxon-name></italic>, stat. rev. (male fuscous-morpho in dorsal view) <bold>H</bold><italic><tp:taxon-name><tp:taxon-name-part taxon-name-part-type="genus" reg="Digonis">Digonis</tp:taxon-name-part><tp:taxon-name-part taxon-name-part-type="species" reg="cervinaria">cervinaria</tp:taxon-name-part></tp:taxon-name></italic>, stat. rev. (female in dorsal view) <bold>I</bold><italic><tp:taxon-name><tp:taxon-name-part taxon-name-part-type="genus" reg="Digonis">Digonis</tp:taxon-name-part><tp:taxon-name-part taxon-name-part-type="species" reg="cervinaria">cervinaria</tp:taxon-name-part></tp:taxon-name></italic>, stat. rev. (female olivaceous-morpho in ventral view) <bold>J</bold><italic><tp:taxon-name><tp:taxon-name-part taxon-name-part-type="genus" reg="Digonis">Digonis</tp:taxon-name-part><tp:taxon-name-part taxon-name-part-type="species" reg="cervinaria">cervinaria</tp:taxon-name-part></tp:taxon-name></italic>, stat. rev. (female brown-morpho in ventral view) <bold>K</bold><italic><tp:taxon-name><tp:taxon-name-part taxon-name-part-type="genus" reg="Digonis">Digonis</tp:taxon-name-part><tp:taxon-name-part taxon-name-part-type="species" reg="punctifera">punctifera</tp:taxon-name-part></tp:taxon-name></italic> (male in dorsal view; photo courtesy of A. Hausmann) <bold>L</bold><italic><tp:taxon-name><tp:taxon-name-part taxon-name-part-type="genus" reg="Digonis">Digonis</tp:taxon-name-part><tp:taxon-name-part taxon-name-part-type="species" reg="punctifera">punctifera</tp:taxon-name-part></tp:taxon-name></italic> (female in dorsal view) <bold>M</bold><italic><tp:taxon-name><tp:taxon-name-part taxon-name-part-type="genus" reg="Digonis">Digonis</tp:taxon-name-part><tp:taxon-name-part taxon-name-part-type="species" reg="gungnir">gungnir</tp:taxon-name-part></tp:taxon-name></italic> Ramos-González &amp; Parra, sp. nov. (holotype in dorsal view) <bold>N</bold><italic><tp:taxon-name><tp:taxon-name-part taxon-name-part-type="genus" reg="Digonis">Digonis</tp:taxon-name-part><tp:taxon-name-part taxon-name-part-type="species" reg="apocrypha">apocrypha</tp:taxon-name-part></tp:taxon-name></italic> Ramos-González &amp; Parra, sp. nov. (holotype in dorsal view) <bold>O</bold><italic><tp:taxon-name><tp:taxon-name-part taxon-name-part-type="genus" reg="Digonis">Digonis</tp:taxon-name-part><tp:taxon-name-part taxon-name-part-type="species" reg="apocrypha">apocrypha</tp:taxon-name-part></tp:taxon-name></italic> Ramos-González &amp; Parra, sp. nov. (holotype in ventral view) <bold>P</bold><italic><tp:taxon-name><tp:taxon-name-part taxon-name-part-type="genus" reg="Phasmadigonis">Phasmadigonis</tp:taxon-name-part><tp:taxon-name-part taxon-name-part-type="species" reg="alba">alba</tp:taxon-name-part></tp:taxon-name></italic>, comb. nov. (male in dorsal view) <bold>Q</bold><italic><tp:taxon-name><tp:taxon-name-part taxon-name-part-type="genus" reg="Gugnelve">Gugnelve</tp:taxon-name-part><tp:taxon-name-part taxon-name-part-type="species" reg="butleri">butleri</tp:taxon-name-part></tp:taxon-name></italic> Ramos-González &amp; Parra, sp. nov. (holotype in dorsal view) <bold>R</bold><italic><tp:taxon-name><tp:taxon-name-part taxon-name-part-type="genus" reg="Gugnelve">Gugnelve</tp:taxon-name-part><tp:taxon-name-part taxon-name-part-type="species" reg="butleri">butleri</tp:taxon-name-part></tp:taxon-name></italic> Ramos-González &amp; Parra, sp. nov. (allotype in dorsal view). Scale bar: 10 mm.</p></caption><graphic xmlns:xlink="http://www.w3.org/1999/xlink" xlink:href="zookeys-1216-173_article-129923__-g002.jpg" position="float" orientation="portrait" xlink:type="simple" id="oo_1160303.jpg"><uri content-type="original_file" xlink:type="simple">https://binary.pensoft.net/fig/1160303</uri></graphic></fig></tp:treatment-sec><ref-list><ref id="B2"><mixed-citation xmlns:xlink="http://www.w3.org/1999/xlink" xlink:type="simple"><person-group><name name-style="western"><surname>Bartlett-Calvert</surname><given-names>W</given-names></name></person-group> (<year>1886</year>) <article-title>Catálogo de los lepidópteros Rhopalóceros i Heteróceros de Chile.</article-title><source>Anales de la Universidad de Chile</source><volume>69</volume>: <fpage>314</fpage>–<lpage>352</lpage>.</mixed-citation></ref><ref id="B1"><mixed-citation xmlns:xlink="http://www.w3.org/1999/xlink" xlink:type="simple"><person-group><name name-style="western"><surname>Angulo</surname><given-names>AO</given-names></name><name name-style="western"><surname>Casanueva</surname><given-names>ME</given-names></name></person-group> (<year>1981</year>) <article-title>Catálogo de los lepidópteros geométridos de Chile (<tp:taxon-name><tp:taxon-name-part taxon-name-part-type="order">Lepidoptera</tp:taxon-name-part></tp:taxon-name>: <tp:taxon-name><tp:taxon-name-part taxon-name-part-type="family">Geometridae</tp:taxon-name-part></tp:taxon-name>).</article-title><source>Boletín de la Sociedad de Biología de Concepción (Chile)</source><volume>51</volume>: <fpage>7</fpage>–<lpage>34</lpage>.</mixed-citation></ref><ref id="B30"><mixed-citation xmlns:xlink="http://www.w3.org/1999/xlink" xlink:type="simple"><person-group><name name-style="western"><surname>Pitkin</surname><given-names>LM</given-names></name></person-group> (<year>2002</year>) <article-title>Neotropical ennomine moths: a Review of the genera (<tp:taxon-name><tp:taxon-name-part taxon-name-part-type="order">Lepidoptera</tp:taxon-name-part></tp:taxon-name>: <tp:taxon-name><tp:taxon-name-part taxon-name-part-type="family">Geometridae</tp:taxon-name-part></tp:taxon-name>).</article-title><source>Zoological Journal of the Linnean Society</source><volume>135</volume>(<issue>2-3</issue>): <fpage>121</fpage>–<lpage>401</lpage>. <ext-link xlink:href="10.1046/j.1096-3642.2002.00012.x" ext-link-type="doi" xlink:type="simple">https://doi.org/10.1046/j.1096-3642.2002.00012.x</ext-link></mixed-citation></ref></ref-list></tp:taxon-treatment>
