# Supplementary material for: ﻿Revision of the genus Digonis (Lepidoptera, Geometridae): new species and new genera
Source: Zookeys. 2024 Oct 24;1216:173–200. doi: 10.3897/zookeys.1216.129923 (PMC11528216; doi:10.3897/zookeys.1216.129923)
Supplement: XML Treatment for Digonis gungnir [file zookeys.1216.129923-treatment5.xml]

<!DOCTYPE tp:taxon-treatment
  PUBLIC "-//TaxonX//DTD Taxonomic Treatment Publishing DTD v0 20100105//EN" "tax-treatment-NSO.dtd">
<tp:taxon-treatment xmlns:tp="http://www.plazi.org/taxpub"><tp:treatment-meta><kwd-group><label>Taxon classification</label><kwd>
                <named-content content-type="kingdom">Animalia</named-content>
              </kwd><kwd>
                <named-content content-type="order">Lepidoptera</named-content>
              </kwd><kwd>
                <named-content content-type="family">Geometridae</named-content>
              </kwd></kwd-group><mixed-citation publication-type="journal"><person-group><name><surname>Ramos-González</surname><given-names>Mario I.</given-names></name><name><surname>Venegas-González</surname><given-names>María Francisca</given-names></name><name><surname>Zamora-Manzur</surname><given-names>Carlos</given-names></name><name><surname>Parra</surname><given-names>Luis E.</given-names></name></person-group><article-title>﻿Revision of the genus <tp:taxon-name><tp:taxon-name-part taxon-name-part-type="genus" reg="Digonis">Digonis</tp:taxon-name-part></tp:taxon-name> (<tp:taxon-name><tp:taxon-name-part taxon-name-part-type="order">Lepidoptera</tp:taxon-name-part></tp:taxon-name>, <tp:taxon-name><tp:taxon-name-part taxon-name-part-type="family">Geometridae</tp:taxon-name-part></tp:taxon-name>): new species and new genera</article-title><source>Zookeys</source><day>24</day><month>10</month><year>2024</year><volume>1216</volume><fpage>173</fpage><lpage>200</lpage><pub-id pub-id-type="doi">10.3897/zookeys.1216.129923</pub-id></mixed-citation></tp:treatment-meta><tp:nomenclature><label>﻿</label><tp:taxon-name>
              <object-id xmlns:xlink="http://www.w3.org/1999/xlink" content-type="arpha" xlink:type="simple">28F43E6E-E64D-5233-8716-EB62FB6B3707</object-id>
              <tp:taxon-name-part taxon-name-part-type="genus" reg="Digonis">Digonis</tp:taxon-name-part>
              <tp:taxon-name-part taxon-name-part-type="species" reg="gungnir">gungnir</tp:taxon-name-part>
              <object-id xmlns:xlink="http://www.w3.org/1999/xlink" content-type="zoobank" xlink:type="simple">https://zoobank.org/2BE6459A-9B57-400B-91F1-844437B57E79</object-id>
            </tp:taxon-name><tp:taxon-authority>Ramos-González &amp; Parra</tp:taxon-authority><tp:taxon-status xmlns:xlink="http://www.w3.org/1999/xlink" xlink:type="simple">sp. nov.</tp:taxon-status><xref ref-type="fig" rid="F2">Figs 2M</xref><xref ref-type="fig" rid="F6">, 6</xref></tp:nomenclature><tp:treatment-sec sec-type="type material" id="SECID0ENJBG"><title>Type material.</title><p><bold><italic>Holotype</italic>.</bold> Chile — 1 male; pinned; Coquimbo, Elqui, Huanta; 1936 (year without more data); E. Ureta leg.; “Holotype <italic><tp:taxon-name><tp:taxon-name-part taxon-name-part-type="genus" reg="Digonis">Digonis</tp:taxon-name-part><tp:taxon-name-part taxon-name-part-type="species" reg="gungnir">gungnir</tp:taxon-name-part></tp:taxon-name></italic>” [red handwritten label]; “5024” [Museum ID]; “Mirg-019” [genitalia slide]; <abbrev xmlns:xlink="http://www.w3.org/1999/xlink" xlink:title="Museo Nacional de Historia Natural, Santiago" id="ABBRID0EDKBG" xlink:type="simple">MNNC</abbrev>. <bold><italic>Paratypes</italic>.</bold> Chile — 1 male; pinned; Llanquihue Prov., Maullín; II-1943; S. Barros leg.; <abbrev xmlns:xlink="http://www.w3.org/1999/xlink" xlink:title="Museo de Zoología de la Universidad de Concepción, Concepción" id="ABBRID0ELKBG" xlink:type="simple">MZUC-UCCC</abbrev> • 1 male; pinned; Magallanes Prov., Punta Arenas, Tres Puentes; XII-1952; n.n. leg.; <abbrev xmlns:xlink="http://www.w3.org/1999/xlink" xlink:title="Museo de Zoología de la Universidad de Concepción, Concepción" id="ABBRID0EPKBG" xlink:type="simple">MZUC-UCCC</abbrev>.</p></tp:treatment-sec><tp:treatment-sec sec-type="diagnosis" id="SECID0ETKBG"><title>Diagnosis.</title><p>Externally, <italic><tp:taxon-name><tp:taxon-name-part taxon-name-part-type="genus" reg="Digonis">D.</tp:taxon-name-part><tp:taxon-name-part taxon-name-part-type="species" reg="gungnir">gungnir</tp:taxon-name-part></tp:taxon-name></italic> Ramos-González &amp; Parra, sp. nov. is characterized by straw-colored wings and a straight postmedial band with pale points bordered in dark brown at veins R<sub>4</sub>, R<sub>5</sub>, M<sub>1</sub>, M<sub>2</sub>, and M<sub>3</sub> on the forewings. Male genitalia feature a presence of a poorly defined juxta, a slightly arched spear-shaped furca, and dense dorsal spines on the furca.</p></tp:treatment-sec><tp:treatment-sec sec-type="description" id="SECID0EOLBG"><title>Description.</title><p><bold>Male</bold> (Fig. <xref ref-type="fig" rid="F2">2M</xref>). Head: antennae slightly serrate; palpi long, one-third longer than the eye diameter, porrect; frons and vertex covered with juxtaposed whitish scales. Thorax: patagia covered with elongated whitish scales; tegulae covered with very pale yellowish piliform scales; tibial spur formula 0-2-4. Forewings: subtriangular with acute apex and outer margin excavated between apex and M<sub>3</sub>, with slight mucronate extension; fovea absent; background color straw-colored; antemedial band diffuse, marked by three light brown points at the level of radial, cubital, and anal veins respectively; medial band diffuse, light brown, slightly arched and more noticeable between the discal spot and the costa, zigzagging to the anal margin; postmedial band straight, diffuse, light brown, with five white points bordered in dark brown at the level of veins R<sub>4</sub>, R<sub>5</sub>, M<sub>1</sub>, M<sub>2</sub>, and M<sub>3</sub>, visible only on ventral surface; subterminal band diffuse and demarcated only by dark spots in subapical region, at the level of medial veins and on anal margin; discal spot visible, punctiform, and blackish. Hindwings: subrectangular with small mucronate apex at the level of M<sub>3</sub>; background color pale ashy; postmedial band light brown, slightly smoky, marked by elongated light brown spots at the level of veins, only visible on ventral surface; discal spot visible. Male genitalia (Fig. <xref ref-type="fig" rid="F6">6</xref>). Uncus conical, apex club-shaped; gnathos U-shaped with an expanded apex forming a pair of spinous lobes; valvae subrectangular, costa strongly sclerotized with a distal lobe before the apex, rounded, and cucullus extended beyond the apex of the costa; transtilla bifid; saccus subrounded; juxta poorly defined, pointed anteriorly, with a central depression, and with a furca curved to the left, long, surpassing the height of the transtilla, slightly arched spear-shaped, densely spiny dorsally, apex rounded; anellus sclerite weakly defined, only two subtriangular sclerites near the base of the furca are visible. Aedeagus tubular, straight; vesica without cornuti.</p><fig id="F6" position="float" orientation="portrait"><object-id xmlns:xlink="http://www.w3.org/1999/xlink" content-type="doi" xlink:type="simple">10.3897/zookeys.1216.129923.figure6</object-id><object-id xmlns:xlink="http://www.w3.org/1999/xlink" content-type="arpha" xlink:type="simple">A0185F09-D92F-5220-B064-F225CF356CF4</object-id><label>Figure 6.</label><caption><p>Genitalia of <italic><tp:taxon-name><tp:taxon-name-part taxon-name-part-type="genus" reg="Digonis">Digonis</tp:taxon-name-part><tp:taxon-name-part taxon-name-part-type="species" reg="gungnir">gungnir</tp:taxon-name-part></tp:taxon-name></italic> Ramos-González &amp; Parra, sp. nov. (holotype) <bold>A</bold> male genitalia in ventral view <bold>B</bold> aedeagus in lateral view. Scale bar: 1 mm.</p></caption><graphic xmlns:xlink="http://www.w3.org/1999/xlink" xlink:href="zookeys-1216-173_article-129923__-g006.jpg" position="float" orientation="portrait" xlink:type="simple" id="oo_1160307.jpg"><uri content-type="original_file" xlink:type="simple">https://binary.pensoft.net/fig/1160307</uri></graphic></fig><p><bold>Female.</bold> Unknown.</p></tp:treatment-sec><tp:treatment-sec sec-type="etymology" id="SECID0EMNBG"><title>Etymology.</title><p>The species name is a noun in apposition, referring to Odin’s spear (the chief god in Norse mythology), due to its longer and more armed furca within the genus. Gungnir is treated here as a neuter noun.</p></tp:treatment-sec><tp:treatment-sec sec-type="distribution" id="SECID0ERNBG"><title>Distribution.</title><p>This species is found between the provinces of Elqui and Magallanes. It is distributed in parts of the biogeographic provinces of Coquimbo and Santiago, Central Chilean subregion; Maule, Valdivian Forest, and Magellanic Forest, Subantarctic subregion, Andean region.</p></tp:treatment-sec><tp:treatment-sec sec-type="Flight period" id="SECID0EWNBG"><title>Flight period.</title><p>Specimens were captured in December and February. There are no records for other months.</p></tp:treatment-sec><tp:treatment-sec><!--Section generated to contain objects referenced in tp:taxon-treatment.--><fig id="F2" position="float" orientation="portrait"><object-id xmlns:xlink="http://www.w3.org/1999/xlink" content-type="doi" xlink:type="simple">10.3897/zookeys.1216.129923.figure2</object-id><object-id xmlns:xlink="http://www.w3.org/1999/xlink" content-type="arpha" xlink:type="simple">5C37F837-DD68-5F22-A971-4D90822B6364</object-id><label>Figure 2.</label><caption><p>Habitus of <italic><tp:taxon-name><tp:taxon-name-part taxon-name-part-type="genus" reg="Digonis">Digonis</tp:taxon-name-part></tp:taxon-name></italic> adults <bold>A</bold><italic><tp:taxon-name><tp:taxon-name-part taxon-name-part-type="genus" reg="Digonis">Digonis</tp:taxon-name-part><tp:taxon-name-part taxon-name-part-type="species" reg="aspersa">aspersa</tp:taxon-name-part></tp:taxon-name></italic> (male in dorsal view) <bold>B</bold><italic><tp:taxon-name><tp:taxon-name-part taxon-name-part-type="genus" reg="Digonis">Digonis</tp:taxon-name-part><tp:taxon-name-part taxon-name-part-type="species" reg="aspersa">aspersa</tp:taxon-name-part></tp:taxon-name></italic> (male brown-morpho in dorsal view) <bold>C</bold><italic><tp:taxon-name><tp:taxon-name-part taxon-name-part-type="genus" reg="Digonis">Digonis</tp:taxon-name-part><tp:taxon-name-part taxon-name-part-type="species" reg="aspersa">aspersa</tp:taxon-name-part></tp:taxon-name></italic> (male brown-morpho in ventral view) <bold>D</bold><italic><tp:taxon-name><tp:taxon-name-part taxon-name-part-type="genus" reg="Digonis">Digonis</tp:taxon-name-part><tp:taxon-name-part taxon-name-part-type="species" reg="aspersa">aspersa</tp:taxon-name-part></tp:taxon-name></italic> (female in dorsal view) <bold>E</bold><italic><tp:taxon-name><tp:taxon-name-part taxon-name-part-type="genus" reg="Digonis">Digonis</tp:taxon-name-part><tp:taxon-name-part taxon-name-part-type="species" reg="cervinaria">cervinaria</tp:taxon-name-part></tp:taxon-name></italic>, stat. rev. (male olivaceous-morpho in dorsal view) <bold>F</bold><italic><tp:taxon-name><tp:taxon-name-part taxon-name-part-type="genus" reg="Digonis">Digonis</tp:taxon-name-part><tp:taxon-name-part taxon-name-part-type="species" reg="cervinaria">cervinaria</tp:taxon-name-part></tp:taxon-name></italic>, stat. rev. (male olivaceous-morpho in ventral view) <bold>G</bold><italic><tp:taxon-name><tp:taxon-name-part taxon-name-part-type="genus" reg="Digonis">Digonis</tp:taxon-name-part><tp:taxon-name-part taxon-name-part-type="species" reg="cervinaria">cervinaria</tp:taxon-name-part></tp:taxon-name></italic>, stat. rev. (male fuscous-morpho in dorsal view) <bold>H</bold><italic><tp:taxon-name><tp:taxon-name-part taxon-name-part-type="genus" reg="Digonis">Digonis</tp:taxon-name-part><tp:taxon-name-part taxon-name-part-type="species" reg="cervinaria">cervinaria</tp:taxon-name-part></tp:taxon-name></italic>, stat. rev. (female in dorsal view) <bold>I</bold><italic><tp:taxon-name><tp:taxon-name-part taxon-name-part-type="genus" reg="Digonis">Digonis</tp:taxon-name-part><tp:taxon-name-part taxon-name-part-type="species" reg="cervinaria">cervinaria</tp:taxon-name-part></tp:taxon-name></italic>, stat. rev. (female olivaceous-morpho in ventral view) <bold>J</bold><italic><tp:taxon-name><tp:taxon-name-part taxon-name-part-type="genus" reg="Digonis">Digonis</tp:taxon-name-part><tp:taxon-name-part taxon-name-part-type="species" reg="cervinaria">cervinaria</tp:taxon-name-part></tp:taxon-name></italic>, stat. rev. (female brown-morpho in ventral view) <bold>K</bold><italic><tp:taxon-name><tp:taxon-name-part taxon-name-part-type="genus" reg="Digonis">Digonis</tp:taxon-name-part><tp:taxon-name-part taxon-name-part-type="species" reg="punctifera">punctifera</tp:taxon-name-part></tp:taxon-name></italic> (male in dorsal view; photo courtesy of A. Hausmann) <bold>L</bold><italic><tp:taxon-name><tp:taxon-name-part taxon-name-part-type="genus" reg="Digonis">Digonis</tp:taxon-name-part><tp:taxon-name-part taxon-name-part-type="species" reg="punctifera">punctifera</tp:taxon-name-part></tp:taxon-name></italic> (female in dorsal view) <bold>M</bold><italic><tp:taxon-name><tp:taxon-name-part taxon-name-part-type="genus" reg="Digonis">Digonis</tp:taxon-name-part><tp:taxon-name-part taxon-name-part-type="species" reg="gungnir">gungnir</tp:taxon-name-part></tp:taxon-name></italic> Ramos-González &amp; Parra, sp. nov. (holotype in dorsal view) <bold>N</bold><italic><tp:taxon-name><tp:taxon-name-part taxon-name-part-type="genus" reg="Digonis">Digonis</tp:taxon-name-part><tp:taxon-name-part taxon-name-part-type="species" reg="apocrypha">apocrypha</tp:taxon-name-part></tp:taxon-name></italic> Ramos-González &amp; Parra, sp. nov. (holotype in dorsal view) <bold>O</bold><italic><tp:taxon-name><tp:taxon-name-part taxon-name-part-type="genus" reg="Digonis">Digonis</tp:taxon-name-part><tp:taxon-name-part taxon-name-part-type="species" reg="apocrypha">apocrypha</tp:taxon-name-part></tp:taxon-name></italic> Ramos-González &amp; Parra, sp. nov. (holotype in ventral view) <bold>P</bold><italic><tp:taxon-name><tp:taxon-name-part taxon-name-part-type="genus" reg="Phasmadigonis">Phasmadigonis</tp:taxon-name-part><tp:taxon-name-part taxon-name-part-type="species" reg="alba">alba</tp:taxon-name-part></tp:taxon-name></italic>, comb. nov. (male in dorsal view) <bold>Q</bold><italic><tp:taxon-name><tp:taxon-name-part taxon-name-part-type="genus" reg="Gugnelve">Gugnelve</tp:taxon-name-part><tp:taxon-name-part taxon-name-part-type="species" reg="butleri">butleri</tp:taxon-name-part></tp:taxon-name></italic> Ramos-González &amp; Parra, sp. nov. (holotype in dorsal view) <bold>R</bold><italic><tp:taxon-name><tp:taxon-name-part taxon-name-part-type="genus" reg="Gugnelve">Gugnelve</tp:taxon-name-part><tp:taxon-name-part taxon-name-part-type="species" reg="butleri">butleri</tp:taxon-name-part></tp:taxon-name></italic> Ramos-González &amp; Parra, sp. nov. (allotype in dorsal view). Scale bar: 10 mm.</p></caption><graphic xmlns:xlink="http://www.w3.org/1999/xlink" xlink:href="zookeys-1216-173_article-129923__-g002.jpg" position="float" orientation="portrait" xlink:type="simple" id="oo_1160303.jpg"><uri content-type="original_file" xlink:type="simple">https://binary.pensoft.net/fig/1160303</uri></graphic></fig></tp:treatment-sec></tp:taxon-treatment>
