# Supplementary material for: ﻿Revision of the genus Digonis (Lepidoptera, Geometridae): new species and new genera
Source: Zookeys. 2024 Oct 24;1216:173–200. doi: 10.3897/zookeys.1216.129923 (PMC11528216; doi:10.3897/zookeys.1216.129923)
Supplement: XML Treatment for Digonis apocrypha [file zookeys.1216.129923-treatment6.xml]

<!DOCTYPE tp:taxon-treatment
  PUBLIC "-//TaxonX//DTD Taxonomic Treatment Publishing DTD v0 20100105//EN" "tax-treatment-NSO.dtd">
<tp:taxon-treatment xmlns:tp="http://www.plazi.org/taxpub"><tp:treatment-meta><kwd-group><label>Taxon classification</label><kwd>
                <named-content content-type="kingdom">Animalia</named-content>
              </kwd><kwd>
                <named-content content-type="order">Lepidoptera</named-content>
              </kwd><kwd>
                <named-content content-type="family">Geometridae</named-content>
              </kwd></kwd-group><mixed-citation publication-type="journal"><person-group><name><surname>Ramos-González</surname><given-names>Mario I.</given-names></name><name><surname>Venegas-González</surname><given-names>María Francisca</given-names></name><name><surname>Zamora-Manzur</surname><given-names>Carlos</given-names></name><name><surname>Parra</surname><given-names>Luis E.</given-names></name></person-group><article-title>﻿Revision of the genus <tp:taxon-name><tp:taxon-name-part taxon-name-part-type="genus" reg="Digonis">Digonis</tp:taxon-name-part></tp:taxon-name> (<tp:taxon-name><tp:taxon-name-part taxon-name-part-type="order">Lepidoptera</tp:taxon-name-part></tp:taxon-name>, <tp:taxon-name><tp:taxon-name-part taxon-name-part-type="family">Geometridae</tp:taxon-name-part></tp:taxon-name>): new species and new genera</article-title><source>Zookeys</source><day>24</day><month>10</month><year>2024</year><volume>1216</volume><fpage>173</fpage><lpage>200</lpage><pub-id pub-id-type="doi">10.3897/zookeys.1216.129923</pub-id></mixed-citation></tp:treatment-meta><tp:nomenclature><label>﻿</label><tp:taxon-name>
              <object-id xmlns:xlink="http://www.w3.org/1999/xlink" content-type="arpha" xlink:type="simple">988A3A15-C672-5EF7-970C-52D06A2AB89D</object-id>
              <tp:taxon-name-part taxon-name-part-type="genus" reg="Digonis">Digonis</tp:taxon-name-part>
              <tp:taxon-name-part taxon-name-part-type="species" reg="apocrypha">apocrypha</tp:taxon-name-part>
              <object-id xmlns:xlink="http://www.w3.org/1999/xlink" content-type="zoobank" xlink:type="simple">https://zoobank.org/458C9CE8-3466-4EEE-99A0-35F4E244557C</object-id>
            </tp:taxon-name><tp:taxon-authority>Ramos-González &amp; Parra</tp:taxon-authority><tp:taxon-status xmlns:xlink="http://www.w3.org/1999/xlink" xlink:type="simple">sp. nov.</tp:taxon-status><xref ref-type="fig" rid="F2">Figs 2N, O</xref><xref ref-type="fig" rid="F7">, 7</xref></tp:nomenclature><tp:treatment-sec sec-type="type material" id="SECID0ENPBG"><title>Type material.</title><p><bold><italic>Holotype</italic>.</bold> Chile: 1 male; pinned; Ñuble, Las Trancas; 31-III-2011; G. Moreno leg.; “Holotype <italic><tp:taxon-name><tp:taxon-name-part taxon-name-part-type="genus" reg="Digonis">Digonis</tp:taxon-name-part><tp:taxon-name-part taxon-name-part-type="species" reg="apocrypha">apocrypha</tp:taxon-name-part></tp:taxon-name></italic>” [red handwritten label], “UCCC_MZUC_Lep_0300” [Museum ID], “Mirg-021” [genitalia slide] (<abbrev xmlns:xlink="http://www.w3.org/1999/xlink" xlink:title="Museo de Zoología de la Universidad de Concepción, Concepción" id="ABBRID0EDQBG" xlink:type="simple">MZUC-UCCC</abbrev>). <bold><italic>Paratypes</italic>.</bold> Chile — <bold>Diguillín Prov.</bold> • 1 male; pinned; Ñuble, Recinto; 06-II-2011; G. Moreno leg.; <abbrev xmlns:xlink="http://www.w3.org/1999/xlink" xlink:title="Museo de Zoología de la Universidad de Concepción, Concepción" id="ABBRID0ENQBG" xlink:type="simple">MZUC-UCCC</abbrev> • 1 male; pinned; same data as holotype but “UCCC_MZUC_Lep_0304” [Museum ID] (<abbrev xmlns:xlink="http://www.w3.org/1999/xlink" xlink:title="Museo de Zoología de la Universidad de Concepción, Concepción" id="ABBRID0ERQBG" xlink:type="simple">MZUC-UCCC</abbrev>) • 2 males; pinned; same data as holotype but 12-IV-2013; “UCCC_MZUC_Lep_1729” and “UCCC_MZUC_Lep_1730” [Museum ID]; <abbrev xmlns:xlink="http://www.w3.org/1999/xlink" xlink:title="Museo de Zoología de la Universidad de Concepción, Concepción" id="ABBRID0EVQBG" xlink:type="simple">MZUC-UCCC</abbrev> • 2 males; pinned; same data as holotype but 20-III-2011; “UCCC_MZUC_Lep_0330” and “UCCC_MZUC_Lep_0320” [Museum ID]; <abbrev xmlns:xlink="http://www.w3.org/1999/xlink" xlink:title="Museo de Zoología de la Universidad de Concepción, Concepción" id="ABBRID0EZQBG" xlink:type="simple">MZUC-UCCC</abbrev> • 1 male; pinned; same data as holotype but 16-IV-2010; “UCCC_MZUC_Lep_0303” [Museum ID]; <abbrev xmlns:xlink="http://www.w3.org/1999/xlink" xlink:title="Museo de Zoología de la Universidad de Concepción, Concepción" id="ABBRID0E4QBG" xlink:type="simple">MZUC-UCCC</abbrev> • 2 males; pinned; same data as holotype but 7-IV-2010; <abbrev xmlns:xlink="http://www.w3.org/1999/xlink" xlink:title="Museo de Zoología de la Universidad de Concepción, Concepción" id="ABBRID0EBRBG" xlink:type="simple">MZUC-UCCC</abbrev> • 1 male; pinned; same data as holotype but “UCCC_MZUC_Lep_0301” [Museum ID]; <abbrev xmlns:xlink="http://www.w3.org/1999/xlink" xlink:title="Museo de Zoología de la Universidad de Concepción, Concepción" id="ABBRID0EFRBG" xlink:type="simple">MZUC-UCCC</abbrev> • 1 male; pinned; same data as holotype but 29-V-2011; “UCCC_MZUC_Lep_0302” [Museum ID]; <abbrev xmlns:xlink="http://www.w3.org/1999/xlink" xlink:title="Museo de Zoología de la Universidad de Concepción, Concepción" id="ABBRID0EJRBG" xlink:type="simple">MZUC-UCCC</abbrev> • 1 male; pinned; same data as holotype but 18-III-2012; “UCCC_MZUC_Lep_1160” [Museum ID]; <abbrev xmlns:xlink="http://www.w3.org/1999/xlink" xlink:title="Museo de Zoología de la Universidad de Concepción, Concepción" id="ABBRID0ENRBG" xlink:type="simple">MZUC-UCCC</abbrev>. — <bold>Valdivia Prov.</bold> • 1 male; pinned; 09-IV-2010; Huilo-Huilo, Mocho-Choshuenco volcano; -39.911943; -71.969167; L. Roa and D. Vergara leg.; <abbrev xmlns:xlink="http://www.w3.org/1999/xlink" xlink:title="Museo de Zoología de la Universidad de Concepción, Concepción" id="ABBRID0ETRBG" xlink:type="simple">MZUC-UCCC</abbrev>. — <bold>Capitán Prat Prov.</bold> • 1 male; pinned; Cochrane; 11-IV-2008; Parra and Alvarado leg.; “sampled in scrub of Notro-Ñirre” [labeled] (<italic><tp:taxon-name><tp:taxon-name-part taxon-name-part-type="genus" reg="Embothrium">Embothrium</tp:taxon-name-part><tp:taxon-name-part taxon-name-part-type="species" reg="coccineum">coccineum</tp:taxon-name-part></tp:taxon-name></italic> (<tp:taxon-name><tp:taxon-name-part taxon-name-part-type="family">Proteaceae</tp:taxon-name-part></tp:taxon-name>) - <italic><tp:taxon-name><tp:taxon-name-part taxon-name-part-type="genus" reg="Nothofagus">Nothofagus</tp:taxon-name-part><tp:taxon-name-part taxon-name-part-type="species" reg="antarctica">antarctica</tp:taxon-name-part></tp:taxon-name></italic> (<tp:taxon-name><tp:taxon-name-part taxon-name-part-type="family">Nothofagaceae</tp:taxon-name-part></tp:taxon-name>)); <abbrev xmlns:xlink="http://www.w3.org/1999/xlink" xlink:title="Museo de Zoología de la Universidad de Concepción, Concepción" id="ABBRID0EZSBG" xlink:type="simple">MZUC-UCCC</abbrev>.</p></tp:treatment-sec><tp:treatment-sec sec-type="diagnosis" id="SECID0E4SBG"><title>Diagnosis.</title><p>This species is distinguished from the other species in the genus by the presence of elongated blackish marks with small whitish point at the level of veins in the postmedial band of the forewings, which are not visible in ventral view. In the male genitalia, it differs from <italic><tp:taxon-name><tp:taxon-name-part taxon-name-part-type="genus" reg="Digonis">D.</tp:taxon-name-part><tp:taxon-name-part taxon-name-part-type="species" reg="aspersa">aspersa</tp:taxon-name-part></tp:taxon-name></italic> by the elongated and striated furca, more similar to that of <italic><tp:taxon-name><tp:taxon-name-part taxon-name-part-type="genus" reg="Digonis">D.</tp:taxon-name-part><tp:taxon-name-part taxon-name-part-type="species" reg="cervinaria">cervinaria</tp:taxon-name-part></tp:taxon-name></italic>. It also differs from <italic><tp:taxon-name><tp:taxon-name-part taxon-name-part-type="genus" reg="Digonis">D.</tp:taxon-name-part><tp:taxon-name-part taxon-name-part-type="species" reg="cervinaria">cervinaria</tp:taxon-name-part></tp:taxon-name></italic> because it has spines around the distal half of the furca. This species stands out for the presence of a U-shaped gnathos with an expanded apex like a denticulate plate, transtilla with a digitiform process at the apex, and aedeagus with a fine and elongated caecum, half the total length of the aedeagus.</p></tp:treatment-sec><tp:treatment-sec sec-type="description" id="SECID0EEUBG"><title>Description.</title><p><bold>Male</bold> (Fig. <xref ref-type="fig" rid="F2">2N, O</xref>). Head: antennae slightly serrate; palpi long, one-third longer than the eye diameter, porrect; frons and vertex covered with grayish brown scales. Thorax: patagia covered with elongated scales of same color as background; tegulae covered with piliform scales of same color as background; tibial spur formula 0-2-4. Forewings: subtriangular with acute apex and outer margin excavated between apex and M<sub>3</sub>, with slight mucronate extension; fovea absent; pale ashy background with a large number of small blackish spots scattered over the surface; antemedial band diffuse, slightly zigzagging, marked by three dark brown points at the level of radial, cubital, and anal veins respectively; medial band light brown, diffuse; postmedial band, diffuse, light brown, with bicolored spots (elongated blackish mark with the center marked by a whitish point) at the level of veins R<sub>4</sub>, R<sub>5</sub>, M<sub>1</sub>, M<sub>2</sub>, M<sub>3</sub>, CuA<sub>1</sub>, CuA<sub>2</sub>, and 1A+2A, not visible on ventral surface. Hindwings: subrectangular with small mucronate apex at the level of M<sub>3</sub>; pale ashy background, without visible bands or spots; discal spot visible. Male genitalia (Fig. <xref ref-type="fig" rid="F7">7</xref>). Uncus conical, apex club-shaped; gnathos U-shaped with an expanded apex like a denticulate plate; valvae subrectangular, costa strongly sclerotized with a distal lobe before the apex, rounded, and cucullus extended beyond the apex of the costa; transtilla bifid; saccus membranous, weakly defined; juxta poorly defined, with a central depression and furca, long, surpassing the height of the gnathos, club-shaped with two longitudinal stripes, densely spiny towards the distal half; anellus sclerite weakly defined. Aedeagus tubular, straight; fine, elongated caecum, half the total length of the aedeagus; vesica without cornuti.</p><fig id="F7" position="float" orientation="portrait"><object-id xmlns:xlink="http://www.w3.org/1999/xlink" content-type="doi" xlink:type="simple">10.3897/zookeys.1216.129923.figure7</object-id><object-id xmlns:xlink="http://www.w3.org/1999/xlink" content-type="arpha" xlink:type="simple">A175DF3F-5925-5F04-B907-B4C3430E93A5</object-id><label>Figure 7.</label><caption><p>Genitalia of <italic><tp:taxon-name><tp:taxon-name-part taxon-name-part-type="genus" reg="Digonis">Digonis</tp:taxon-name-part><tp:taxon-name-part taxon-name-part-type="species" reg="apocrypha">apocrypha</tp:taxon-name-part></tp:taxon-name></italic> Ramos-González &amp; Parra, sp. nov. (holotype) <bold>A</bold> male genitalia in ventral view <bold>B</bold> aedeagus in lateral view. Scale bar: 1 mm.</p></caption><graphic xmlns:xlink="http://www.w3.org/1999/xlink" xlink:href="zookeys-1216-173_article-129923__-g007.jpg" position="float" orientation="portrait" xlink:type="simple" id="oo_1160308.jpg"><uri content-type="original_file" xlink:type="simple">https://binary.pensoft.net/fig/1160308</uri></graphic></fig><p><bold>Female.</bold> Unknown.</p></tp:treatment-sec><tp:treatment-sec sec-type="etymology" id="SECID0EGWBG"><title>Etymology.</title><p>The species name is an adjective from Greek <italic>aprocryphos</italic> (“not genuine”), referring to the deceptive maculation pattern, superficially resembling <italic><tp:taxon-name><tp:taxon-name-part taxon-name-part-type="genus" reg="Digonis">Digonis</tp:taxon-name-part><tp:taxon-name-part taxon-name-part-type="species" reg="aspersa">aspersa</tp:taxon-name-part></tp:taxon-name></italic> Butler.</p></tp:treatment-sec><tp:treatment-sec sec-type="distribution" id="SECID0EZWBG"><title>Distribution.</title><p>This species is found between the provinces of Diguillín and Capitán Prat. It is distributed in parts of the biogeographic provinces of Maule, Valdivian Forest, Magellanic Forest, Subantarctic subregion, in the Andean region.</p></tp:treatment-sec><tp:treatment-sec sec-type="Flight period" id="SECID0E5WBG"><title>Flight period.</title><p>Specimens were captured in February, March, April, and May. There are no records for other months.</p></tp:treatment-sec><tp:treatment-sec><!--Section generated to contain objects referenced in tp:taxon-treatment.--><fig id="F2" position="float" orientation="portrait"><object-id xmlns:xlink="http://www.w3.org/1999/xlink" content-type="doi" xlink:type="simple">10.3897/zookeys.1216.129923.figure2</object-id><object-id xmlns:xlink="http://www.w3.org/1999/xlink" content-type="arpha" xlink:type="simple">5C37F837-DD68-5F22-A971-4D90822B6364</object-id><label>Figure 2.</label><caption><p>Habitus of <italic><tp:taxon-name><tp:taxon-name-part taxon-name-part-type="genus" reg="Digonis">Digonis</tp:taxon-name-part></tp:taxon-name></italic> adults <bold>A</bold><italic><tp:taxon-name><tp:taxon-name-part taxon-name-part-type="genus" reg="Digonis">Digonis</tp:taxon-name-part><tp:taxon-name-part taxon-name-part-type="species" reg="aspersa">aspersa</tp:taxon-name-part></tp:taxon-name></italic> (male in dorsal view) <bold>B</bold><italic><tp:taxon-name><tp:taxon-name-part taxon-name-part-type="genus" reg="Digonis">Digonis</tp:taxon-name-part><tp:taxon-name-part taxon-name-part-type="species" reg="aspersa">aspersa</tp:taxon-name-part></tp:taxon-name></italic> (male brown-morpho in dorsal view) <bold>C</bold><italic><tp:taxon-name><tp:taxon-name-part taxon-name-part-type="genus" reg="Digonis">Digonis</tp:taxon-name-part><tp:taxon-name-part taxon-name-part-type="species" reg="aspersa">aspersa</tp:taxon-name-part></tp:taxon-name></italic> (male brown-morpho in ventral view) <bold>D</bold><italic><tp:taxon-name><tp:taxon-name-part taxon-name-part-type="genus" reg="Digonis">Digonis</tp:taxon-name-part><tp:taxon-name-part taxon-name-part-type="species" reg="aspersa">aspersa</tp:taxon-name-part></tp:taxon-name></italic> (female in dorsal view) <bold>E</bold><italic><tp:taxon-name><tp:taxon-name-part taxon-name-part-type="genus" reg="Digonis">Digonis</tp:taxon-name-part><tp:taxon-name-part taxon-name-part-type="species" reg="cervinaria">cervinaria</tp:taxon-name-part></tp:taxon-name></italic>, stat. rev. (male olivaceous-morpho in dorsal view) <bold>F</bold><italic><tp:taxon-name><tp:taxon-name-part taxon-name-part-type="genus" reg="Digonis">Digonis</tp:taxon-name-part><tp:taxon-name-part taxon-name-part-type="species" reg="cervinaria">cervinaria</tp:taxon-name-part></tp:taxon-name></italic>, stat. rev. (male olivaceous-morpho in ventral view) <bold>G</bold><italic><tp:taxon-name><tp:taxon-name-part taxon-name-part-type="genus" reg="Digonis">Digonis</tp:taxon-name-part><tp:taxon-name-part taxon-name-part-type="species" reg="cervinaria">cervinaria</tp:taxon-name-part></tp:taxon-name></italic>, stat. rev. (male fuscous-morpho in dorsal view) <bold>H</bold><italic><tp:taxon-name><tp:taxon-name-part taxon-name-part-type="genus" reg="Digonis">Digonis</tp:taxon-name-part><tp:taxon-name-part taxon-name-part-type="species" reg="cervinaria">cervinaria</tp:taxon-name-part></tp:taxon-name></italic>, stat. rev. (female in dorsal view) <bold>I</bold><italic><tp:taxon-name><tp:taxon-name-part taxon-name-part-type="genus" reg="Digonis">Digonis</tp:taxon-name-part><tp:taxon-name-part taxon-name-part-type="species" reg="cervinaria">cervinaria</tp:taxon-name-part></tp:taxon-name></italic>, stat. rev. (female olivaceous-morpho in ventral view) <bold>J</bold><italic><tp:taxon-name><tp:taxon-name-part taxon-name-part-type="genus" reg="Digonis">Digonis</tp:taxon-name-part><tp:taxon-name-part taxon-name-part-type="species" reg="cervinaria">cervinaria</tp:taxon-name-part></tp:taxon-name></italic>, stat. rev. (female brown-morpho in ventral view) <bold>K</bold><italic><tp:taxon-name><tp:taxon-name-part taxon-name-part-type="genus" reg="Digonis">Digonis</tp:taxon-name-part><tp:taxon-name-part taxon-name-part-type="species" reg="punctifera">punctifera</tp:taxon-name-part></tp:taxon-name></italic> (male in dorsal view; photo courtesy of A. Hausmann) <bold>L</bold><italic><tp:taxon-name><tp:taxon-name-part taxon-name-part-type="genus" reg="Digonis">Digonis</tp:taxon-name-part><tp:taxon-name-part taxon-name-part-type="species" reg="punctifera">punctifera</tp:taxon-name-part></tp:taxon-name></italic> (female in dorsal view) <bold>M</bold><italic><tp:taxon-name><tp:taxon-name-part taxon-name-part-type="genus" reg="Digonis">Digonis</tp:taxon-name-part><tp:taxon-name-part taxon-name-part-type="species" reg="gungnir">gungnir</tp:taxon-name-part></tp:taxon-name></italic> Ramos-González &amp; Parra, sp. nov. (holotype in dorsal view) <bold>N</bold><italic><tp:taxon-name><tp:taxon-name-part taxon-name-part-type="genus" reg="Digonis">Digonis</tp:taxon-name-part><tp:taxon-name-part taxon-name-part-type="species" reg="apocrypha">apocrypha</tp:taxon-name-part></tp:taxon-name></italic> Ramos-González &amp; Parra, sp. nov. (holotype in dorsal view) <bold>O</bold><italic><tp:taxon-name><tp:taxon-name-part taxon-name-part-type="genus" reg="Digonis">Digonis</tp:taxon-name-part><tp:taxon-name-part taxon-name-part-type="species" reg="apocrypha">apocrypha</tp:taxon-name-part></tp:taxon-name></italic> Ramos-González &amp; Parra, sp. nov. (holotype in ventral view) <bold>P</bold><italic><tp:taxon-name><tp:taxon-name-part taxon-name-part-type="genus" reg="Phasmadigonis">Phasmadigonis</tp:taxon-name-part><tp:taxon-name-part taxon-name-part-type="species" reg="alba">alba</tp:taxon-name-part></tp:taxon-name></italic>, comb. nov. (male in dorsal view) <bold>Q</bold><italic><tp:taxon-name><tp:taxon-name-part taxon-name-part-type="genus" reg="Gugnelve">Gugnelve</tp:taxon-name-part><tp:taxon-name-part taxon-name-part-type="species" reg="butleri">butleri</tp:taxon-name-part></tp:taxon-name></italic> Ramos-González &amp; Parra, sp. nov. (holotype in dorsal view) <bold>R</bold><italic><tp:taxon-name><tp:taxon-name-part taxon-name-part-type="genus" reg="Gugnelve">Gugnelve</tp:taxon-name-part><tp:taxon-name-part taxon-name-part-type="species" reg="butleri">butleri</tp:taxon-name-part></tp:taxon-name></italic> Ramos-González &amp; Parra, sp. nov. (allotype in dorsal view). Scale bar: 10 mm.</p></caption><graphic xmlns:xlink="http://www.w3.org/1999/xlink" xlink:href="zookeys-1216-173_article-129923__-g002.jpg" position="float" orientation="portrait" xlink:type="simple" id="oo_1160303.jpg"><uri content-type="original_file" xlink:type="simple">https://binary.pensoft.net/fig/1160303</uri></graphic></fig></tp:treatment-sec></tp:taxon-treatment>
