# Supplementary material for: ﻿Revision of the genus Digonis (Lepidoptera, Geometridae): new species and new genera
Source: Zookeys. 2024 Oct 24;1216:173–200. doi: 10.3897/zookeys.1216.129923 (PMC11528216; doi:10.3897/zookeys.1216.129923)
Supplement: XML Treatment for Phasmadigonis [file zookeys.1216.129923-treatment7.xml]

<!DOCTYPE tp:taxon-treatment
  PUBLIC "-//TaxonX//DTD Taxonomic Treatment Publishing DTD v0 20100105//EN" "tax-treatment-NSO.dtd">
<tp:taxon-treatment xmlns:tp="http://www.plazi.org/taxpub"><tp:treatment-meta><kwd-group><label>Taxon classification</label><kwd>
                <named-content content-type="kingdom">Animalia</named-content>
              </kwd><kwd>
                <named-content content-type="order">Lepidoptera</named-content>
              </kwd><kwd>
                <named-content content-type="family">Geometridae</named-content>
              </kwd></kwd-group><mixed-citation publication-type="journal"><person-group><name><surname>Ramos-González</surname><given-names>Mario I.</given-names></name><name><surname>Venegas-González</surname><given-names>María Francisca</given-names></name><name><surname>Zamora-Manzur</surname><given-names>Carlos</given-names></name><name><surname>Parra</surname><given-names>Luis E.</given-names></name></person-group><article-title>﻿Revision of the genus <tp:taxon-name><tp:taxon-name-part taxon-name-part-type="genus" reg="Digonis">Digonis</tp:taxon-name-part></tp:taxon-name> (<tp:taxon-name><tp:taxon-name-part taxon-name-part-type="order">Lepidoptera</tp:taxon-name-part></tp:taxon-name>, <tp:taxon-name><tp:taxon-name-part taxon-name-part-type="family">Geometridae</tp:taxon-name-part></tp:taxon-name>): new species and new genera</article-title><source>Zookeys</source><day>24</day><month>10</month><year>2024</year><volume>1216</volume><fpage>173</fpage><lpage>200</lpage><pub-id pub-id-type="doi">10.3897/zookeys.1216.129923</pub-id></mixed-citation></tp:treatment-meta><tp:nomenclature><label>﻿</label><tp:taxon-name>
              <object-id xmlns:xlink="http://www.w3.org/1999/xlink" content-type="arpha" xlink:type="simple">1C63ADF3-ED8E-568E-9310-FBD347F7CC6E</object-id>
              <tp:taxon-name-part taxon-name-part-type="genus" reg="Phasmadigonis">Phasmadigonis</tp:taxon-name-part>
              <object-id xmlns:xlink="http://www.w3.org/1999/xlink" content-type="zoobank" xlink:type="simple">https://zoobank.org/F0922815-E334-4247-9CE0-9F98FD0DABE0</object-id>
            </tp:taxon-name><tp:taxon-status xmlns:xlink="http://www.w3.org/1999/xlink" xlink:type="simple">gen. nov.</tp:taxon-status></tp:nomenclature><tp:treatment-sec sec-type="type species" id="SECID0EHYBG"><title>Type species.</title><p><italic><tp:taxon-name><tp:taxon-name-part taxon-name-part-type="genus" reg="Digonis">Digonis</tp:taxon-name-part><tp:taxon-name-part taxon-name-part-type="species" reg="alba">alba</tp:taxon-name-part></tp:taxon-name></italic> Butler, 1882.</p></tp:treatment-sec><tp:treatment-sec sec-type="diagnosis" id="SECID0EYYBG"><title>Diagnosis.</title><p><italic><tp:taxon-name><tp:taxon-name-part taxon-name-part-type="genus" reg="Phasmadigonis">Phasmadigonis</tp:taxon-name-part></tp:taxon-name></italic> bears resemblance to <italic><tp:taxon-name><tp:taxon-name-part taxon-name-part-type="genus" reg="Digonodes">Digonodes</tp:taxon-name-part></tp:taxon-name></italic> Warren, 1895, <italic><tp:taxon-name><tp:taxon-name-part taxon-name-part-type="genus" reg="Digonis">Digonis</tp:taxon-name-part></tp:taxon-name></italic> Butler, 1882, and <italic><tp:taxon-name><tp:taxon-name-part taxon-name-part-type="genus" reg="Gonogala">Gonogala</tp:taxon-name-part></tp:taxon-name></italic> Butler, 1882, particularly due to the mucronate shape of the wings. However, <italic><tp:taxon-name><tp:taxon-name-part taxon-name-part-type="genus" reg="Phasmadigonis">Phasmadigonis</tp:taxon-name-part></tp:taxon-name></italic> can be distinguished by the presence of vein Sc connected by a vein to the single accessory cell in the forewings and by having vein Sc+R1 connected to radial trunk by a weak vein in the hindwings. <italic><tp:taxon-name><tp:taxon-name-part taxon-name-part-type="genus" reg="Phasmadigonis">Phasmadigonis</tp:taxon-name-part></tp:taxon-name></italic> is distinguished by the following genitalia characters: gnathos V-shaped with the absence of lobes or spines, spatulate transtilla, broad shovel-shaped juxta, furca armed with small sagittal spines and a dimple in the sclerite at its base, aedeagus with a digitiform apex, and vesica armed with a large spine.</p></tp:treatment-sec><tp:treatment-sec sec-type="description" id="SECID0EI1BG"><title>Description.</title><p>Antennae serrated in males and filiform in females. Thorax and abdomen with grayish scales. Forewings gray-lilac reticulated with white, lacking bands, subterminal region delimited only by a series of blackish spots at the level of R2, R3, R4, M1, M2, M3, CuA1, CuA2, and 1A+2A; costa margin in apical zone is slightly arched; outer margin is concave between apex and M3. Wing venation (Fig. <xref ref-type="fig" rid="F8">8</xref>): one accessory cell; Sc connected with accessory cell through a short vein, R1 and R2 arise from accessory cell, R3 and R4 are pedunculate, R5 terminates at termen; M2 equidistant from M1 and M3, M3 slightly arched and ending in small mucronate apex; CuA1 arises 1/10 before end of cell, CuA2 arises near middle of cell. Hindwings paler than forewings, with subterminal region delimited by series of dark spots at the level of veins. Sc+R1 connected to radial trunk by a weak transverse vein, Rs arises 1/6 before end of cell, M2 is absent. Male genitalia with rod-like uncus; gnathos V-shaped; valvae suboval; transtilla spatulate; furca spiny; vesica with prominent spine.</p><fig id="F8" position="float" orientation="portrait"><object-id xmlns:xlink="http://www.w3.org/1999/xlink" content-type="doi" xlink:type="simple">10.3897/zookeys.1216.129923.figure8</object-id><object-id xmlns:xlink="http://www.w3.org/1999/xlink" content-type="arpha" xlink:type="simple">CA9E5CB6-00F8-57D5-830B-113F041D2794</object-id><label>Figure 8.</label><caption><p>Wing venation of <italic><tp:taxon-name><tp:taxon-name-part taxon-name-part-type="genus" reg="Phasmadigonis">Phasmadigonis</tp:taxon-name-part></tp:taxon-name></italic> Ramos-González &amp; Parra, gen. nov. Scale bar: 10 mm.</p></caption><graphic xmlns:xlink="http://www.w3.org/1999/xlink" xlink:href="zookeys-1216-173_article-129923__-g008.jpg" position="float" orientation="portrait" xlink:type="simple" id="oo_1160309.jpg"><uri content-type="original_file" xlink:type="simple">https://binary.pensoft.net/fig/1160309</uri></graphic></fig></tp:treatment-sec><tp:treatment-sec sec-type="etymology" id="SECID0EG2BG"><title>Etymology.</title><p>The generic name is formed by combining the Greek <italic>phasma</italic> (meaning phantom or apparition), with <italic><tp:taxon-name><tp:taxon-name-part taxon-name-part-type="genus" reg="Digonis">Digonis</tp:taxon-name-part></tp:taxon-name></italic> in reference to the false resemblance to moths of the genus <italic><tp:taxon-name><tp:taxon-name-part taxon-name-part-type="genus" reg="Digonis">Digonis</tp:taxon-name-part></tp:taxon-name></italic> Butler and the wing coloration; its gender is neuter.</p></tp:treatment-sec><tp:treatment-sec sec-type="distribution" id="SECID0E32BG"><title>Distribution.</title><p>Similar to its sole species, <italic><tp:taxon-name><tp:taxon-name-part taxon-name-part-type="genus" reg="Phasmadigonis">P.</tp:taxon-name-part><tp:taxon-name-part taxon-name-part-type="species" reg="alba">alba</tp:taxon-name-part></tp:taxon-name></italic> (Butler)</p></tp:treatment-sec></tp:taxon-treatment>
