# Supplementary material for: ﻿Revision of the genus Digonis (Lepidoptera, Geometridae): new species and new genera
Source: Zookeys. 2024 Oct 24;1216:173–200. doi: 10.3897/zookeys.1216.129923 (PMC11528216; doi:10.3897/zookeys.1216.129923)
Supplement: XML Treatment for Phasmadigonis alba [file zookeys.1216.129923-treatment8.xml]

<!DOCTYPE tp:taxon-treatment
  PUBLIC "-//TaxonX//DTD Taxonomic Treatment Publishing DTD v0 20100105//EN" "tax-treatment-NSO.dtd">
<tp:taxon-treatment xmlns:tp="http://www.plazi.org/taxpub"><tp:treatment-meta><kwd-group><label>Taxon classification</label><kwd>
                <named-content content-type="kingdom">Animalia</named-content>
              </kwd><kwd>
                <named-content content-type="order">Lepidoptera</named-content>
              </kwd><kwd>
                <named-content content-type="family">Geometridae</named-content>
              </kwd></kwd-group><mixed-citation publication-type="journal"><person-group><name><surname>Ramos-González</surname><given-names>Mario I.</given-names></name><name><surname>Venegas-González</surname><given-names>María Francisca</given-names></name><name><surname>Zamora-Manzur</surname><given-names>Carlos</given-names></name><name><surname>Parra</surname><given-names>Luis E.</given-names></name></person-group><article-title>﻿Revision of the genus <tp:taxon-name><tp:taxon-name-part taxon-name-part-type="genus" reg="Digonis">Digonis</tp:taxon-name-part></tp:taxon-name> (<tp:taxon-name><tp:taxon-name-part taxon-name-part-type="order">Lepidoptera</tp:taxon-name-part></tp:taxon-name>, <tp:taxon-name><tp:taxon-name-part taxon-name-part-type="family">Geometridae</tp:taxon-name-part></tp:taxon-name>): new species and new genera</article-title><source>Zookeys</source><day>24</day><month>10</month><year>2024</year><volume>1216</volume><fpage>173</fpage><lpage>200</lpage><pub-id pub-id-type="doi">10.3897/zookeys.1216.129923</pub-id></mixed-citation></tp:treatment-meta><tp:nomenclature><label>﻿</label><tp:taxon-name>
              <object-id xmlns:xlink="http://www.w3.org/1999/xlink" content-type="arpha" xlink:type="simple">4F3A3631-2702-54D5-A16E-695954A05455</object-id>
              <tp:taxon-name-part taxon-name-part-type="genus" reg="Phasmadigonis">Phasmadigonis</tp:taxon-name-part>
              <tp:taxon-name-part taxon-name-part-type="species" reg="alba">alba</tp:taxon-name-part>
            </tp:taxon-name><tp:taxon-authority>(Butler, 1882)</tp:taxon-authority><tp:taxon-status xmlns:xlink="http://www.w3.org/1999/xlink" xlink:type="simple">comb. nov.</tp:taxon-status><xref ref-type="fig" rid="F2">Figs 2P</xref><xref ref-type="fig" rid="F9">, 9</xref><tp:nomenclature-citation-list><tp:nomenclature-citation><tp:taxon-name>
                  <tp:taxon-name-part taxon-name-part-type="genus" reg="Digonis">Digonis</tp:taxon-name-part>
                  <tp:taxon-name-part taxon-name-part-type="species" reg="alba">alba</tp:taxon-name-part>
                </tp:taxon-name><comment>Butler, 1882: 361; <xref ref-type="bibr" rid="B2">Bartlett-Calvert 1886</xref>: 333; <xref ref-type="bibr" rid="B1">Angulo and Casanueva 1981</xref>: 12; <xref ref-type="bibr" rid="B36">Scoble 1999</xref>: 229; <xref ref-type="bibr" rid="B30">Pitkin 2002</xref>: 248.</comment></tp:nomenclature-citation></tp:nomenclature-citation-list></tp:nomenclature><tp:treatment-sec sec-type="material" id="SECID0EZ5BG"><title>Material examined.</title><p><bold><italic>Syntype</italic>.</bold> Chile • 1 female; pinned; Mountains of the hacienda of Cauquenes; T. Edmonds leg.; “Chili, 82-107” [labeled]; “Type” [labeled]; <abbrev xmlns:xlink="http://www.w3.org/1999/xlink" xlink:title="The Natural History Museum, London" id="ABBRID0EE6BG" xlink:type="simple">NHMUK</abbrev>.</p></tp:treatment-sec><tp:treatment-sec sec-type="material" id="SECID0EI6BG"><title>Other material examined.</title><p>Chile — • 1 male; Chile; “Museo 5022” [Museum ID]; <abbrev xmlns:xlink="http://www.w3.org/1999/xlink" xlink:title="Museo Nacional de Historia Natural, Santiago" id="ABBRID0EO6BG" xlink:type="simple">MNNC</abbrev>. — <bold>Diguillín Prov.</bold> • 1 male; Ñuble, Las Trancas; 18-III-2012; G. Moreno leg.; “UCCC-MUZC-Lep1173” [Museum ID]; “MMA1173” [genitalia slide]; <abbrev xmlns:xlink="http://www.w3.org/1999/xlink" xlink:title="Museo de Zoología de la Universidad de Concepción, Concepción" id="ABBRID0EU6BG" xlink:type="simple">MZUC-UCCC</abbrev>. — <bold>Araucanía Region</bold> • 1 male; Araucanía, II-1888, coll. n.n, “Museo 5029” [Museum ID]; <abbrev xmlns:xlink="http://www.w3.org/1999/xlink" xlink:title="Museo Nacional de Historia Natural, Santiago" id="ABBRID0E16BG" xlink:type="simple">MNNC</abbrev>; • 2 males; same data as for precedings but “Museo 5027” [Museum ID] and “Museo 5028” [Museum ID]; all <abbrev xmlns:xlink="http://www.w3.org/1999/xlink" xlink:title="Museo Nacional de Historia Natural, Santiago" id="ABBRID0E56BG" xlink:type="simple">MNNC</abbrev>. — <bold>Chiloé Prov.</bold> • 1 male; Mocopulli, Ruta 5 Sur km 1170, -42.368000, -73.728833, 182 m; 3-II-2017, leg. M. Ramos-G, M. Ramos-SM &amp; C. Rose.</p><p>Argentina — • 1 male; Río Negro Prov., Bariloche; 29-I-1991; H. Ibarra-Vidal leg.; “HIV-0034” [Museum ID]; <abbrev xmlns:xlink="http://www.w3.org/1999/xlink" xlink:title="Museo de Historia Natural de Concepción, Concepción" id="ABBRID0EHAAI" xlink:type="simple">MHNC</abbrev>.</p></tp:treatment-sec><tp:treatment-sec sec-type="Additional records" id="SECID0ELAAI"><title>Additional records.</title><p>Chile. — <bold>Talca Prov.</bold> • Cipreses hydroelectric plant; <named-content xmlns:xlink="http://www.w3.org/1999/xlink" content-type="dwc:verbatimCoordinates" xlink:type="simple"><named-content content-type="geo-json" specific-use="{&#34;type&#34;:&#34;Point&#34;,&#34;coordinates&#34;:[-70.807816,-35.786725]}" id="NCID0EWAAI" xlink:type="simple">-35.7867249, -70.8078157</named-content></named-content>; 16-XII-2023; observed by César Picar and submitted to iNaturalist in: <ext-link xmlns:xlink="http://www.w3.org/1999/xlink" xlink:href="https://inaturalist.mma.gob.cl/observations/196336300" ext-link-type="uri" xlink:type="simple">https://inaturalist.mma.gob.cl/observations/196336300</ext-link>. • Cipreses hydroelectric plant; <named-content xmlns:xlink="http://www.w3.org/1999/xlink" content-type="dwc:verbatimCoordinates" xlink:type="simple"><named-content content-type="geo-json" specific-use="{&#34;type&#34;:&#34;Point&#34;,&#34;coordinates&#34;:[-70.807850,-35.786583]}" id="NCID0EDBAI" xlink:type="simple">-35.7865833685, -70.8078496903</named-content></named-content>; 21-I-2024; observed by César Picar and submitted to iNaturalist in: <ext-link xmlns:xlink="http://www.w3.org/1999/xlink" xlink:href="https://inaturalist.mma.gob.cl/observations/197310545" ext-link-type="uri" xlink:type="simple">https://inaturalist.mma.gob.cl/observations/197310545</ext-link>.</p></tp:treatment-sec><tp:treatment-sec sec-type="diagnosis" id="SECID0ENBAI"><title>Diagnosis.</title><p>As for the genus.</p></tp:treatment-sec><tp:treatment-sec sec-type="redescription" id="SECID0ESBAI"><title>Redescription.</title><p><bold>Male</bold> (Fig. <xref ref-type="fig" rid="F2">2P</xref>). Head: antennae slightly serrated; short palpi, subequal to eye diameter, porrect; frons and vertex covered with juxtaposed brownish scales. Thorax: patagia covered with elongated scales of same color as background; tegulae covered with piliform scales of same color as background; tibial spur formula 0-2-4. Forewings: subtriangular with acute apex and outer margin excavated between apex and M<sub>3</sub>, with a slight mucronated extension; fovea absent; ground color gray-lilac reticulated with white; bands absent, only observable on wing surface are blackish points in subterminal area at the level of veins R<sub>2</sub>, R<sub>3</sub>, R<sub>4</sub>, M<sub>1</sub>, M<sub>2</sub>, M<sub>3</sub>, CuA<sub>1</sub>, CuA<sub>2</sub>, and 1A+2A, also visible on ventral side; discal spot visible, punctiform, and blackish. Hindwings: subrectangular with small mucronated apex at the level of M<sub>3</sub>; ground color ash-white, termen grayish; bands absent, only observable on wing surface is a row of blackish dots in subterminal area at the level of veins Sc+R<sub>1</sub>, Rs, M<sub>1</sub>, M<sub>3</sub>, CuA<sub>1</sub>, CuA<sub>2</sub>, and 1A; discal spot visible. Male genitalia (Fig. <xref ref-type="fig" rid="F9">9</xref>). Uncus straight, apex rod-like; gnathos V-shaped; valvae suboval, valvula and cucullus slightly setose, costa sclerotized; transtilla spatulate with sharp, projected vertices; saccus obcordate; juxta shovel-shaped, dorsally flattened and extended, with finger-shaped furca curved to the left, short, not surpassing the height of the transtilla,, densely spiny sagittally; anellus sclerite weakly defined. Aedeagus tubular, straight, apex digitiform; vesica armed with a large spine.</p><fig id="F9" position="float" orientation="portrait"><object-id xmlns:xlink="http://www.w3.org/1999/xlink" content-type="doi" xlink:type="simple">10.3897/zookeys.1216.129923.figure9</object-id><object-id xmlns:xlink="http://www.w3.org/1999/xlink" content-type="arpha" xlink:type="simple">E24C1D6B-6FCD-5416-9084-3CFF7F66DDA9</object-id><label>Figure 9.</label><caption><p>Genitalia of <italic><tp:taxon-name><tp:taxon-name-part taxon-name-part-type="genus" reg="Phasmadigonis">Phasmadigonis</tp:taxon-name-part><tp:taxon-name-part taxon-name-part-type="species" reg="alba">alba</tp:taxon-name-part></tp:taxon-name></italic>, comb. nov. <bold>A</bold> male genitalia in ventral view <bold>B</bold> aedeagus in lateral view. Scale bar: 1 mm.</p></caption><graphic xmlns:xlink="http://www.w3.org/1999/xlink" xlink:href="zookeys-1216-173_article-129923__-g009.jpg" position="float" orientation="portrait" xlink:type="simple" id="oo_1160310.jpg"><uri content-type="original_file" xlink:type="simple">https://binary.pensoft.net/fig/1160310</uri></graphic></fig><p><bold>Female.</bold> Unknown.</p></tp:treatment-sec><tp:treatment-sec sec-type="distribution" id="SECID0EAEAI"><title>Distribution.</title><p>This species is found between the provinces of Cachapoal and Chiloé (Chile) and Río Negro (Argentina). It is distributed in parts of the biogeographic provinces of Santiago, Central Chile subregion; Maule and Valdivian Forest, Subantarctic subregion, in the Andean region.</p></tp:treatment-sec><tp:treatment-sec sec-type="Flight period" id="SECID0EFEAI"><title>Flight period.</title><p>Specimens were captured in December, January, February, and March. There are no records for other months.</p></tp:treatment-sec><tp:treatment-sec><!--Section generated to contain objects referenced in tp:taxon-treatment.--><fig id="F2" position="float" orientation="portrait"><object-id xmlns:xlink="http://www.w3.org/1999/xlink" content-type="doi" xlink:type="simple">10.3897/zookeys.1216.129923.figure2</object-id><object-id xmlns:xlink="http://www.w3.org/1999/xlink" content-type="arpha" xlink:type="simple">5C37F837-DD68-5F22-A971-4D90822B6364</object-id><label>Figure 2.</label><caption><p>Habitus of <italic><tp:taxon-name><tp:taxon-name-part taxon-name-part-type="genus" reg="Digonis">Digonis</tp:taxon-name-part></tp:taxon-name></italic> adults <bold>A</bold><italic><tp:taxon-name><tp:taxon-name-part taxon-name-part-type="genus" reg="Digonis">Digonis</tp:taxon-name-part><tp:taxon-name-part taxon-name-part-type="species" reg="aspersa">aspersa</tp:taxon-name-part></tp:taxon-name></italic> (male in dorsal view) <bold>B</bold><italic><tp:taxon-name><tp:taxon-name-part taxon-name-part-type="genus" reg="Digonis">Digonis</tp:taxon-name-part><tp:taxon-name-part taxon-name-part-type="species" reg="aspersa">aspersa</tp:taxon-name-part></tp:taxon-name></italic> (male brown-morpho in dorsal view) <bold>C</bold><italic><tp:taxon-name><tp:taxon-name-part taxon-name-part-type="genus" reg="Digonis">Digonis</tp:taxon-name-part><tp:taxon-name-part taxon-name-part-type="species" reg="aspersa">aspersa</tp:taxon-name-part></tp:taxon-name></italic> (male brown-morpho in ventral view) <bold>D</bold><italic><tp:taxon-name><tp:taxon-name-part taxon-name-part-type="genus" reg="Digonis">Digonis</tp:taxon-name-part><tp:taxon-name-part taxon-name-part-type="species" reg="aspersa">aspersa</tp:taxon-name-part></tp:taxon-name></italic> (female in dorsal view) <bold>E</bold><italic><tp:taxon-name><tp:taxon-name-part taxon-name-part-type="genus" reg="Digonis">Digonis</tp:taxon-name-part><tp:taxon-name-part taxon-name-part-type="species" reg="cervinaria">cervinaria</tp:taxon-name-part></tp:taxon-name></italic>, stat. rev. (male olivaceous-morpho in dorsal view) <bold>F</bold><italic><tp:taxon-name><tp:taxon-name-part taxon-name-part-type="genus" reg="Digonis">Digonis</tp:taxon-name-part><tp:taxon-name-part taxon-name-part-type="species" reg="cervinaria">cervinaria</tp:taxon-name-part></tp:taxon-name></italic>, stat. rev. (male olivaceous-morpho in ventral view) <bold>G</bold><italic><tp:taxon-name><tp:taxon-name-part taxon-name-part-type="genus" reg="Digonis">Digonis</tp:taxon-name-part><tp:taxon-name-part taxon-name-part-type="species" reg="cervinaria">cervinaria</tp:taxon-name-part></tp:taxon-name></italic>, stat. rev. (male fuscous-morpho in dorsal view) <bold>H</bold><italic><tp:taxon-name><tp:taxon-name-part taxon-name-part-type="genus" reg="Digonis">Digonis</tp:taxon-name-part><tp:taxon-name-part taxon-name-part-type="species" reg="cervinaria">cervinaria</tp:taxon-name-part></tp:taxon-name></italic>, stat. rev. (female in dorsal view) <bold>I</bold><italic><tp:taxon-name><tp:taxon-name-part taxon-name-part-type="genus" reg="Digonis">Digonis</tp:taxon-name-part><tp:taxon-name-part taxon-name-part-type="species" reg="cervinaria">cervinaria</tp:taxon-name-part></tp:taxon-name></italic>, stat. rev. (female olivaceous-morpho in ventral view) <bold>J</bold><italic><tp:taxon-name><tp:taxon-name-part taxon-name-part-type="genus" reg="Digonis">Digonis</tp:taxon-name-part><tp:taxon-name-part taxon-name-part-type="species" reg="cervinaria">cervinaria</tp:taxon-name-part></tp:taxon-name></italic>, stat. rev. (female brown-morpho in ventral view) <bold>K</bold><italic><tp:taxon-name><tp:taxon-name-part taxon-name-part-type="genus" reg="Digonis">Digonis</tp:taxon-name-part><tp:taxon-name-part taxon-name-part-type="species" reg="punctifera">punctifera</tp:taxon-name-part></tp:taxon-name></italic> (male in dorsal view; photo courtesy of A. Hausmann) <bold>L</bold><italic><tp:taxon-name><tp:taxon-name-part taxon-name-part-type="genus" reg="Digonis">Digonis</tp:taxon-name-part><tp:taxon-name-part taxon-name-part-type="species" reg="punctifera">punctifera</tp:taxon-name-part></tp:taxon-name></italic> (female in dorsal view) <bold>M</bold><italic><tp:taxon-name><tp:taxon-name-part taxon-name-part-type="genus" reg="Digonis">Digonis</tp:taxon-name-part><tp:taxon-name-part taxon-name-part-type="species" reg="gungnir">gungnir</tp:taxon-name-part></tp:taxon-name></italic> Ramos-González &amp; Parra, sp. nov. (holotype in dorsal view) <bold>N</bold><italic><tp:taxon-name><tp:taxon-name-part taxon-name-part-type="genus" reg="Digonis">Digonis</tp:taxon-name-part><tp:taxon-name-part taxon-name-part-type="species" reg="apocrypha">apocrypha</tp:taxon-name-part></tp:taxon-name></italic> Ramos-González &amp; Parra, sp. nov. (holotype in dorsal view) <bold>O</bold><italic><tp:taxon-name><tp:taxon-name-part taxon-name-part-type="genus" reg="Digonis">Digonis</tp:taxon-name-part><tp:taxon-name-part taxon-name-part-type="species" reg="apocrypha">apocrypha</tp:taxon-name-part></tp:taxon-name></italic> Ramos-González &amp; Parra, sp. nov. (holotype in ventral view) <bold>P</bold><italic><tp:taxon-name><tp:taxon-name-part taxon-name-part-type="genus" reg="Phasmadigonis">Phasmadigonis</tp:taxon-name-part><tp:taxon-name-part taxon-name-part-type="species" reg="alba">alba</tp:taxon-name-part></tp:taxon-name></italic>, comb. nov. (male in dorsal view) <bold>Q</bold><italic><tp:taxon-name><tp:taxon-name-part taxon-name-part-type="genus" reg="Gugnelve">Gugnelve</tp:taxon-name-part><tp:taxon-name-part taxon-name-part-type="species" reg="butleri">butleri</tp:taxon-name-part></tp:taxon-name></italic> Ramos-González &amp; Parra, sp. nov. (holotype in dorsal view) <bold>R</bold><italic><tp:taxon-name><tp:taxon-name-part taxon-name-part-type="genus" reg="Gugnelve">Gugnelve</tp:taxon-name-part><tp:taxon-name-part taxon-name-part-type="species" reg="butleri">butleri</tp:taxon-name-part></tp:taxon-name></italic> Ramos-González &amp; Parra, sp. nov. (allotype in dorsal view). Scale bar: 10 mm.</p></caption><graphic xmlns:xlink="http://www.w3.org/1999/xlink" xlink:href="zookeys-1216-173_article-129923__-g002.jpg" position="float" orientation="portrait" xlink:type="simple" id="oo_1160303.jpg"><uri content-type="original_file" xlink:type="simple">https://binary.pensoft.net/fig/1160303</uri></graphic></fig></tp:treatment-sec><ref-list><ref id="B2"><mixed-citation xmlns:xlink="http://www.w3.org/1999/xlink" xlink:type="simple"><person-group><name name-style="western"><surname>Bartlett-Calvert</surname><given-names>W</given-names></name></person-group> (<year>1886</year>) <article-title>Catálogo de los lepidópteros Rhopalóceros i Heteróceros de Chile.</article-title><source>Anales de la Universidad de Chile</source><volume>69</volume>: <fpage>314</fpage>–<lpage>352</lpage>.</mixed-citation></ref><ref id="B1"><mixed-citation xmlns:xlink="http://www.w3.org/1999/xlink" xlink:type="simple"><person-group><name name-style="western"><surname>Angulo</surname><given-names>AO</given-names></name><name name-style="western"><surname>Casanueva</surname><given-names>ME</given-names></name></person-group> (<year>1981</year>) <article-title>Catálogo de los lepidópteros geométridos de Chile (<tp:taxon-name><tp:taxon-name-part taxon-name-part-type="order">Lepidoptera</tp:taxon-name-part></tp:taxon-name>: <tp:taxon-name><tp:taxon-name-part taxon-name-part-type="family">Geometridae</tp:taxon-name-part></tp:taxon-name>).</article-title><source>Boletín de la Sociedad de Biología de Concepción (Chile)</source><volume>51</volume>: <fpage>7</fpage>–<lpage>34</lpage>.</mixed-citation></ref><ref id="B36"><mixed-citation xmlns:xlink="http://www.w3.org/1999/xlink" xlink:type="simple"><person-group><name name-style="western"><surname>Scoble</surname><given-names>MJ</given-names></name></person-group> (<year>1999</year>) <source>Geometrid moths of the world: a catalogue (<tp:taxon-name><tp:taxon-name-part taxon-name-part-type="order">Lepidoptera</tp:taxon-name-part></tp:taxon-name>, <tp:taxon-name><tp:taxon-name-part taxon-name-part-type="family">Geometridae</tp:taxon-name-part></tp:taxon-name>). CSIRO Publishing.</source><publisher-name>Natural History Museum</publisher-name>, <publisher-loc>London</publisher-loc>, <size units="page">1016 pp</size>. <ext-link xlink:href="10.1071/9780643101050" ext-link-type="doi" xlink:type="simple">https://doi.org/10.1071/9780643101050</ext-link></mixed-citation></ref><ref id="B30"><mixed-citation xmlns:xlink="http://www.w3.org/1999/xlink" xlink:type="simple"><person-group><name name-style="western"><surname>Pitkin</surname><given-names>LM</given-names></name></person-group> (<year>2002</year>) <article-title>Neotropical ennomine moths: a Review of the genera (<tp:taxon-name><tp:taxon-name-part taxon-name-part-type="order">Lepidoptera</tp:taxon-name-part></tp:taxon-name>: <tp:taxon-name><tp:taxon-name-part taxon-name-part-type="family">Geometridae</tp:taxon-name-part></tp:taxon-name>).</article-title><source>Zoological Journal of the Linnean Society</source><volume>135</volume>(<issue>2-3</issue>): <fpage>121</fpage>–<lpage>401</lpage>. <ext-link xlink:href="10.1046/j.1096-3642.2002.00012.x" ext-link-type="doi" xlink:type="simple">https://doi.org/10.1046/j.1096-3642.2002.00012.x</ext-link></mixed-citation></ref></ref-list></tp:taxon-treatment>
