# Supplementary material for: ﻿Revision of the genus Digonis (Lepidoptera, Geometridae): new species and new genera
Source: Zookeys. 2024 Oct 24;1216:173–200. doi: 10.3897/zookeys.1216.129923 (PMC11528216; doi:10.3897/zookeys.1216.129923)
Supplement: XML Treatment for Gugnelve [file zookeys.1216.129923-treatment9.xml]

<!DOCTYPE tp:taxon-treatment
  PUBLIC "-//TaxonX//DTD Taxonomic Treatment Publishing DTD v0 20100105//EN" "tax-treatment-NSO.dtd">
<tp:taxon-treatment xmlns:tp="http://www.plazi.org/taxpub"><tp:treatment-meta><kwd-group><label>Taxon classification</label><kwd>
                  <named-content content-type="kingdom">Animalia</named-content>
                </kwd><kwd>
                  <named-content content-type="order">Lepidoptera</named-content>
                </kwd><kwd>
                  <named-content content-type="family">Geometridae</named-content>
                </kwd></kwd-group><mixed-citation publication-type="journal"><person-group><name><surname>Ramos-González</surname><given-names>Mario I.</given-names></name><name><surname>Venegas-González</surname><given-names>María Francisca</given-names></name><name><surname>Zamora-Manzur</surname><given-names>Carlos</given-names></name><name><surname>Parra</surname><given-names>Luis E.</given-names></name></person-group><article-title>﻿Revision of the genus <tp:taxon-name><tp:taxon-name-part taxon-name-part-type="genus" reg="Digonis">Digonis</tp:taxon-name-part></tp:taxon-name> (<tp:taxon-name><tp:taxon-name-part taxon-name-part-type="order">Lepidoptera</tp:taxon-name-part></tp:taxon-name>, <tp:taxon-name><tp:taxon-name-part taxon-name-part-type="family">Geometridae</tp:taxon-name-part></tp:taxon-name>): new species and new genera</article-title><source>Zookeys</source><day>24</day><month>10</month><year>2024</year><volume>1216</volume><fpage>173</fpage><lpage>200</lpage><pub-id pub-id-type="doi">10.3897/zookeys.1216.129923</pub-id></mixed-citation></tp:treatment-meta><tp:nomenclature><label>﻿</label><tp:taxon-name>
                <object-id xmlns:xlink="http://www.w3.org/1999/xlink" content-type="arpha" xlink:type="simple">B09CE186-E521-5D94-866E-B94109AC2BDF</object-id>
                <tp:taxon-name-part taxon-name-part-type="genus" reg="Gugnelve">Gugnelve</tp:taxon-name-part>
                <object-id xmlns:xlink="http://www.w3.org/1999/xlink" content-type="zoobank" xlink:type="simple">https://zoobank.org/5D5F1234-1907-4D23-A970-C051EF3D8DEA</object-id>
              </tp:taxon-name><tp:taxon-status xmlns:xlink="http://www.w3.org/1999/xlink" xlink:type="simple">gen. nov.</tp:taxon-status></tp:nomenclature><tp:treatment-sec sec-type="type species" id="SECID0EYFAI"><title>Type species.</title><p><italic><tp:taxon-name><tp:taxon-name-part taxon-name-part-type="genus" reg="Gugnelve">Gugnelve</tp:taxon-name-part><tp:taxon-name-part taxon-name-part-type="species" reg="butleri">butleri</tp:taxon-name-part></tp:taxon-name></italic> Ramos-González &amp; Parra, sp. nov.</p></tp:treatment-sec><tp:treatment-sec sec-type="diagnosis" id="SECID0EJGAI"><title>Diagnosis.</title><p>Externally, <italic><tp:taxon-name><tp:taxon-name-part taxon-name-part-type="genus" reg="Gugnelve">Gugnelve</tp:taxon-name-part></tp:taxon-name></italic> resembles <italic><tp:taxon-name><tp:taxon-name-part taxon-name-part-type="genus" reg="Euangerona">Euangerona</tp:taxon-name-part></tp:taxon-name></italic> Butler and <italic><tp:taxon-name><tp:taxon-name-part taxon-name-part-type="genus" reg="Dectochilus">Dectochilus</tp:taxon-name-part></tp:taxon-name></italic> Warren. All three genera have an oblique curved band in the central area of the forewings. However, <italic><tp:taxon-name><tp:taxon-name-part taxon-name-part-type="genus" reg="Euangerona">Euangerona</tp:taxon-name-part></tp:taxon-name></italic> and <italic><tp:taxon-name><tp:taxon-name-part taxon-name-part-type="genus" reg="Dectochilus">Dectochilus</tp:taxon-name-part></tp:taxon-name></italic> have a wavy termen, unlike <italic><tp:taxon-name><tp:taxon-name-part taxon-name-part-type="genus" reg="Gugnelve">Gugnelve</tp:taxon-name-part></tp:taxon-name></italic>, which has a smooth termen and a slightly falcate apex. The wing shape and antennae are similar to those of <italic><tp:taxon-name><tp:taxon-name-part taxon-name-part-type="genus" reg="Laninia">Laninia</tp:taxon-name-part></tp:taxon-name></italic> Orfila &amp; Schajovskoy and <italic><tp:taxon-name><tp:taxon-name-part taxon-name-part-type="genus" reg="Macrolyrcea">Macrolyrcea</tp:taxon-name-part></tp:taxon-name></italic> Butler, but they differ significantly in various genital structures, such as the gnathos with a posteriorly directed apex and distally lobulated costa in <italic><tp:taxon-name><tp:taxon-name-part taxon-name-part-type="genus" reg="Laninia">Laninia</tp:taxon-name-part></tp:taxon-name></italic> and the spatulate uncus and wide oval valvae in <italic><tp:taxon-name><tp:taxon-name-part taxon-name-part-type="genus" reg="Macrolyrcea">Macrolyrcea</tp:taxon-name-part></tp:taxon-name></italic>. The V-shaped gnathos with a longitudinal row of spicules is reminiscent of <italic><tp:taxon-name><tp:taxon-name-part taxon-name-part-type="genus" reg="Euangerona">Euangerona</tp:taxon-name-part></tp:taxon-name></italic> and <italic><tp:taxon-name><tp:taxon-name-part taxon-name-part-type="genus" reg="Dectochilus">Dectochilus</tp:taxon-name-part></tp:taxon-name></italic>, but in both of those genera, the anellus process is directed anteriorly, while in <italic><tp:taxon-name><tp:taxon-name-part taxon-name-part-type="genus" reg="Gugnelve">Gugnelve</tp:taxon-name-part></tp:taxon-name></italic>, it is oriented lateroposteriorly. The uncus and juxta resemble those of <italic>Malleco</italic> Rindge, but in <italic><tp:taxon-name><tp:taxon-name-part taxon-name-part-type="genus" reg="Gugnelve">Gugnelve</tp:taxon-name-part></tp:taxon-name></italic>, the uncus is glabrous, and the anellus process is trifid, while the gnathos of <italic>Malleco</italic> has multiple spicules on the lateral arms and apex. Finally, the new genus differs considerably in external characteristics and genitalia from other Andean <tp:taxon-name><tp:taxon-name-part taxon-name-part-type="tribe">Nacophorini</tp:taxon-name-part></tp:taxon-name> like <italic><tp:taxon-name><tp:taxon-name-part taxon-name-part-type="genus" reg="Catophoenissa">Catophoenissa</tp:taxon-name-part></tp:taxon-name></italic> Warren, 1894, <italic><tp:taxon-name><tp:taxon-name-part taxon-name-part-type="genus" reg="Catocalopsis">Catocalopsis</tp:taxon-name-part></tp:taxon-name></italic> Rindge, 1971, <italic>Talca</italic> Rindge, 1971, and <italic><tp:taxon-name><tp:taxon-name-part taxon-name-part-type="genus" reg="Wichanraran">Wichanraran</tp:taxon-name-part></tp:taxon-name></italic> Parra, 2018. <italic><tp:taxon-name><tp:taxon-name-part taxon-name-part-type="genus" reg="Gugnelve">Gugnelve</tp:taxon-name-part></tp:taxon-name></italic> is distinguished by the following combination of genital characters: V-shaped gnathos with a row of 11 spicules at the apex, forked transtilla, halberd-shaped juxta laterally extended into a pair of tri-spined anellus processes, strongly sclerotized and glabrous, vesica armed with a series of cornuti, signum with a long blade-like ridge on a sclerotized patch.</p></tp:treatment-sec><tp:treatment-sec sec-type="description" id="SECID0EYKAI"><title>Description.</title><p>Antennae thickened and slightly serrated in males, filiform in females. Robust thorax with yellowish brown piliform scales. Abdomen with belt of white scales on A1 and A2. Forewings yellowish brown, subtriangular, slightly falcate, with sinuous and inclined antemedial and postmedial bands. Wing venation (Fig. <xref ref-type="fig" rid="F10">10</xref>). Two accessory cells, second twice as long as first; Sc in contact with first accessory cell, R1 originates from middle of second accessory cell, R2 and R3+4 connate, R3 and R4 pedunculate, R5 terminates at termen; M2 equidistant from M1 and M3, M3 slightly arched; CuA1 originates 1/8 before end of cell, CuA2 originates near middle of cell. Hindwings paler than forewings, with yellowish brown piliform scales on the termen. Sc+R1 in contact with radial trunk up to middle of cell, Rs originates 1/12 before end of cell, M2 absent. Male genitalia with V-shaped gnathos, expanded apex with 11 small variably-sized denticles towards the center; valvae sub-rhomboidal; juxta sub-halberd-shaped, laterally extended into a pair of tri-spined, strongly sclerotized processes. Female genitalia with signum with long blade-like ridge on sclerotized patch.</p><fig id="F10" position="float" orientation="portrait"><object-id xmlns:xlink="http://www.w3.org/1999/xlink" content-type="doi" xlink:type="simple">10.3897/zookeys.1216.129923.figure10</object-id><object-id xmlns:xlink="http://www.w3.org/1999/xlink" content-type="arpha" xlink:type="simple">79044188-73AC-5A2E-8D4D-7874341BE7C7</object-id><label>Figure 10.</label><caption><p>Wing venation of <italic><tp:taxon-name><tp:taxon-name-part taxon-name-part-type="genus" reg="Gugnelve">Gugnelve</tp:taxon-name-part></tp:taxon-name></italic> Ramos-González &amp; Parra, gen. nov. Scale bar: 10 mm.</p></caption><graphic xmlns:xlink="http://www.w3.org/1999/xlink" xlink:href="zookeys-1216-173_article-129923__-g010.jpg" position="float" orientation="portrait" xlink:type="simple" id="oo_1160311.jpg"><uri content-type="original_file" xlink:type="simple">https://binary.pensoft.net/fig/1160311</uri></graphic></fig></tp:treatment-sec><tp:treatment-sec sec-type="etymology" id="SECID0EWLAI"><title>Etymology.</title><p>The generic name is derived from the Mapudungun language (spoken by the Mapuche, the largest indigenous group in Chile), wüṉyelfe, meaning bright star or Venus, in reference to its yellowish coloration; its gender is neuter.</p></tp:treatment-sec><tp:treatment-sec sec-type="distribution" id="SECID0E2LAI"><title>Distribution.</title><p>As for its only species, <italic><tp:taxon-name><tp:taxon-name-part taxon-name-part-type="genus" reg="Gugnelve">G.</tp:taxon-name-part><tp:taxon-name-part taxon-name-part-type="species" reg="butleri">butleri</tp:taxon-name-part></tp:taxon-name></italic> Ramos-González &amp; Parra, sp. nov.</p></tp:treatment-sec></tp:taxon-treatment>
