# Supplementary material for: ﻿Revision of the genus Digonis (Lepidoptera, Geometridae): new species and new genera
Source: Zookeys. 2024 Oct 24;1216:173–200. doi: 10.3897/zookeys.1216.129923 (PMC11528216; doi:10.3897/zookeys.1216.129923)
Supplement: XML Treatment for Gugnelve butleri [file zookeys.1216.129923-treatment10.xml]

<!DOCTYPE tp:taxon-treatment
  PUBLIC "-//TaxonX//DTD Taxonomic Treatment Publishing DTD v0 20100105//EN" "tax-treatment-NSO.dtd">
<tp:taxon-treatment xmlns:tp="http://www.plazi.org/taxpub"><tp:treatment-meta><kwd-group><label>Taxon classification</label><kwd>
                  <named-content content-type="kingdom">Animalia</named-content>
                </kwd><kwd>
                  <named-content content-type="order">Lepidoptera</named-content>
                </kwd><kwd>
                  <named-content content-type="family">Geometridae</named-content>
                </kwd></kwd-group><mixed-citation publication-type="journal"><person-group><name><surname>Ramos-González</surname><given-names>Mario I.</given-names></name><name><surname>Venegas-González</surname><given-names>María Francisca</given-names></name><name><surname>Zamora-Manzur</surname><given-names>Carlos</given-names></name><name><surname>Parra</surname><given-names>Luis E.</given-names></name></person-group><article-title>﻿Revision of the genus <tp:taxon-name><tp:taxon-name-part taxon-name-part-type="genus" reg="Digonis">Digonis</tp:taxon-name-part></tp:taxon-name> (<tp:taxon-name><tp:taxon-name-part taxon-name-part-type="order">Lepidoptera</tp:taxon-name-part></tp:taxon-name>, <tp:taxon-name><tp:taxon-name-part taxon-name-part-type="family">Geometridae</tp:taxon-name-part></tp:taxon-name>): new species and new genera</article-title><source>Zookeys</source><day>24</day><month>10</month><year>2024</year><volume>1216</volume><fpage>173</fpage><lpage>200</lpage><pub-id pub-id-type="doi">10.3897/zookeys.1216.129923</pub-id></mixed-citation></tp:treatment-meta><tp:nomenclature><label>﻿</label><tp:taxon-name>
                <object-id xmlns:xlink="http://www.w3.org/1999/xlink" content-type="arpha" xlink:type="simple">0B8306E5-F889-5157-A825-1007D764CD71</object-id>
                <tp:taxon-name-part taxon-name-part-type="genus" reg="Gugnelve">Gugnelve</tp:taxon-name-part>
                <tp:taxon-name-part taxon-name-part-type="species" reg="butleri">butleri</tp:taxon-name-part>
                <object-id xmlns:xlink="http://www.w3.org/1999/xlink" content-type="zoobank" xlink:type="simple">https://zoobank.org/80882365-C942-46DB-AAD3-FC68E5CE32D8</object-id>
              </tp:taxon-name><tp:taxon-authority>Ramos-González &amp; Parra</tp:taxon-authority><tp:taxon-status xmlns:xlink="http://www.w3.org/1999/xlink" xlink:type="simple">sp. nov.</tp:taxon-status><xref ref-type="fig" rid="F2">Figs 2Q, R</xref><xref ref-type="fig" rid="F11">, 11</xref><tp:nomenclature-citation-list><tp:nomenclature-citation><tp:taxon-name>
                    <tp:taxon-name-part taxon-name-part-type="genus" reg="Erosina">Erosina</tp:taxon-name-part>
                    <tp:taxon-name-part taxon-name-part-type="species" reg="cervinaria">cervinaria</tp:taxon-name-part>
                  </tp:taxon-name><comment>(Blanchard, 1852); <xref ref-type="bibr" rid="B9">Butler 1882</xref>: 347 pl. 16, fig. 4; <xref ref-type="bibr" rid="B2">Bartlett-Calvert 1886</xref>: 331; <xref ref-type="bibr" rid="B1">Angulo and Casanueva 1981</xref>: 12 [misidentification of <tp:taxon-name><tp:taxon-name-part taxon-name-part-type="genus" reg="Ennomos">Ennomos</tp:taxon-name-part><tp:taxon-name-part taxon-name-part-type="species" reg="cervinaria">cervinaria</tp:taxon-name-part></tp:taxon-name> Blanchard].</comment></tp:nomenclature-citation></tp:nomenclature-citation-list></tp:nomenclature><tp:treatment-sec sec-type="type material" id="SECID0ECPAI"><title>Type material.</title><p><bold><italic>Holotype</italic>.</bold> Chile • 1 male; Cordillera Prov., Santiago, Guayacan; XII-1950; “Holotype <italic><tp:taxon-name><tp:taxon-name-part taxon-name-part-type="genus" reg="Gugnelve">Gugnelve</tp:taxon-name-part><tp:taxon-name-part taxon-name-part-type="species" reg="butleri">butleri</tp:taxon-name-part></tp:taxon-name></italic>” [red handwritten label], “Mirg-017” [genitalia slide] (<abbrev xmlns:xlink="http://www.w3.org/1999/xlink" xlink:title="Museo de Zoología de la Universidad de Concepción, Concepción" id="ABBRID0EYPAI" xlink:type="simple">MZUC-UCCC</abbrev>). <bold><italic>Allotype</italic>.</bold> Chile • 1 female, Cordillera Prov., Santiago, Guayacan; I-1951; “Allotype <italic><tp:taxon-name><tp:taxon-name-part taxon-name-part-type="genus" reg="Gugnelve">Gugnelve</tp:taxon-name-part><tp:taxon-name-part taxon-name-part-type="species" reg="butleri">butleri</tp:taxon-name-part></tp:taxon-name></italic>” [red handwritten label], “Mirg-018” [genitalia slide] (<abbrev xmlns:xlink="http://www.w3.org/1999/xlink" xlink:title="Museo de Zoología de la Universidad de Concepción, Concepción" id="ABBRID0ELQAI" xlink:type="simple">MZUC-UCCC</abbrev>). <bold><italic>Paratypes</italic>.</bold> Chile — <bold>Limarí Prov.</bold> • 2 males, Ovalle, Quebrada Seca; 28/29-XI-1997; <abbrev xmlns:xlink="http://www.w3.org/1999/xlink" xlink:title="Zoologische Staatssammlung München, Munich" id="ABBRID0EVQAI" xlink:type="simple">ZSM</abbrev>. — <bold>Cordillera Prov.</bold> • 4 females and 1 male, same data as Holotype; • 1 female and 1 male, same data as allotype.</p></tp:treatment-sec><tp:treatment-sec sec-type="material" id="SECID0E2QAI"><title>Other material examined.</title><p>Chile — <bold>Cachapoal Prov.</bold> • 1 female; Termas de Cauquenes; 11-I-1953; “Museo 4516” [Museum ID]; <abbrev xmlns:xlink="http://www.w3.org/1999/xlink" xlink:title="Museo Nacional de Historia Natural, Santiago" id="ABBRID0EDRAI" xlink:type="simple">MNNC</abbrev>.</p></tp:treatment-sec><tp:treatment-sec sec-type="Additional records" id="SECID0EHRAI"><title>Additional records.</title><p>Chile. — <bold>Cachapoal Prov.</bold> • Mountains of the hacienda of Cauquenes; January; T. Edmonds leg.; <abbrev xmlns:xlink="http://www.w3.org/1999/xlink" xlink:title="The Natural History Museum, London" id="ABBRID0EPRAI" xlink:type="simple">NHMUK</abbrev> (Butler, 1882) — <bold>Talca Prov.</bold> • Parque Natural Tricahue; <named-content xmlns:xlink="http://www.w3.org/1999/xlink" content-type="dwc:verbatimCoordinates" xlink:type="simple"><named-content content-type="geo-json" specific-use="{&#34;type&#34;:&#34;Point&#34;,&#34;coordinates&#34;:[-71.087272,-35.708699]}" id="NCID0EYRAI" xlink:type="simple">-35.70869903, -71.08727243</named-content></named-content>; 5-I-2020; observed by Vicente Pantoja and submitted to iNaturalist in: <ext-link xmlns:xlink="http://www.w3.org/1999/xlink" xlink:href="https://inaturalist.mma.gob.cl/observations/37300513" ext-link-type="uri" xlink:type="simple">https://inaturalist.mma.gob.cl/observations/37300513</ext-link>. • Cipreses hydroelectric plant; <named-content xmlns:xlink="http://www.w3.org/1999/xlink" content-type="dwc:verbatimCoordinates" xlink:type="simple"><named-content content-type="geo-json" specific-use="{&#34;type&#34;:&#34;Point&#34;,&#34;coordinates&#34;:[-70.835975,-35.809927]}" id="NCID0EFSAI" xlink:type="simple">-35.8099272997, -70.8359745</named-content></named-content>; 17-XII-2022; observed by César Picar and submitted to iNaturalist in: <ext-link xmlns:xlink="http://www.w3.org/1999/xlink" xlink:href="https://iNaturalist.mma.gob.cl/observations/144651054" ext-link-type="uri" xlink:type="simple">https://iNaturalist.mma.gob.cl/observations/144651054</ext-link>. • Cipreses hydroelectric plant; <named-content xmlns:xlink="http://www.w3.org/1999/xlink" content-type="dwc:verbatimCoordinates" xlink:type="simple"><named-content content-type="geo-json" specific-use="{&#34;type&#34;:&#34;Point&#34;,&#34;coordinates&#34;:[-70.835332,-35.809658]}" id="NCID0ESSAI" xlink:type="simple">-35.8096577, -70.8353316</named-content></named-content>; 10-I-2024; observed by César Picar and submitted to iNaturalist in: <ext-link xmlns:xlink="http://www.w3.org/1999/xlink" xlink:href="https://inaturalist.mma.gob.cl/observations/196337433" ext-link-type="uri" xlink:type="simple">https://inaturalist.mma.gob.cl/observations/196337433</ext-link>.</p></tp:treatment-sec><tp:treatment-sec sec-type="diagnosis" id="SECID0E3SAI"><title>Diagnosis.</title><p>As for the genus.</p></tp:treatment-sec><tp:treatment-sec sec-type="description" id="SECID0EBTAI"><title>Description.</title><p><bold>Male</bold> (Fig. <xref ref-type="fig" rid="F2">2Q</xref>). Head: antennae slightly serrated; palpi short, subequal to the eye diameter, porrect; frons and vertex covered with juxtaposed brownish scales. Thorax: Patagia covered with elongated scales of same color as background; tegulae covered with piliform scales of same color as background; tibial spur formula 0-2-4. Forewings: slightly falcate, subtriangular; fovea absent; background color yellowish brown; antemedial band dark yellowish brown, externally bordered by pale brown, oblique, extending toward the medial area, near the end of the discal cell where it curves toward the antemedial sector to the costa, forming an acute arc; postmedial band dark yellowish brown, externally bordered by pale brown, slightly sinuous, oblique, and slightly curved, extending to the subapical sector; discal spot not visible. Hindwings: suboval; background color pale brown without bands; discal spot not visible. Male genitalia (Fig. <xref ref-type="fig" rid="F11">11A, B</xref>). Uncus conical; socii slightly setose; gnathos V-shaped with sinuous arms, expanded apex with 11 small denticles of varying sizes toward the center; valvae sub-rhomboidal, costa and anterior margin sclerotized; transtilla fork-shaped; saccus suboval; juxta sub-halberd-shaped, laterally extended into a pair of tri-spined strongly sclerotized processes; anellus sclerite weakly defined. Tubular aedeagus, straight; vesica armed with cornuti, formed by 11 grouped spines of different sizes.</p><fig id="F11" position="float" orientation="portrait"><object-id xmlns:xlink="http://www.w3.org/1999/xlink" content-type="doi" xlink:type="simple">10.3897/zookeys.1216.129923.figure11</object-id><object-id xmlns:xlink="http://www.w3.org/1999/xlink" content-type="arpha" xlink:type="simple">5C6B9DB6-8191-5A10-A89B-6EF32D0F6799</object-id><label>Figure 11.</label><caption><p>Genitalia of <italic><tp:taxon-name><tp:taxon-name-part taxon-name-part-type="genus" reg="Gugnelve">Gugnelve</tp:taxon-name-part><tp:taxon-name-part taxon-name-part-type="species" reg="butleri">butleri</tp:taxon-name-part></tp:taxon-name></italic> Ramos-González &amp; Parra, sp. nov. (holotype and allotype) <bold>A</bold> male genitalia in ventral view <bold>B</bold> aedeagus in lateral view <bold>C</bold> female genitalia in ventral view. Scale bars: 1 mm.</p></caption><graphic xmlns:xlink="http://www.w3.org/1999/xlink" xlink:href="zookeys-1216-173_article-129923__-g011.jpg" position="float" orientation="portrait" xlink:type="simple" id="oo_1160312.jpg"><uri content-type="original_file" xlink:type="simple">https://binary.pensoft.net/fig/1160312</uri></graphic></fig><p><bold>Female</bold> (Fig. <xref ref-type="fig" rid="F2">2R</xref>). Similar to male but with simple filiform antennae, dark yellowish brown falcate forewings, and slightly crenulated pale brownish gray subrectangular hindwings. Female genitalia (Fig. <xref ref-type="fig" rid="F11">11C</xref>). Ductus bursae half the length of the corpus bursae; antrum funnel-like; corpus bursae membranous, subpyriform, signum with a long blade-like ridge on a sclerotized patch; posterior apophyses three times longer than anterior apophyses.</p></tp:treatment-sec><tp:treatment-sec sec-type="etymology" id="SECID0E2UAI"><title>Etymology.</title><p>The specific name is dedicated to Arthur Gardiner Butler, an ornithologist, arachnologist, and entomologist of the 19<sup>th</sup> century, for his contribution to the study of <tp:taxon-name><tp:taxon-name-part taxon-name-part-type="order">Lepidoptera</tp:taxon-name-part></tp:taxon-name> in Chile.</p></tp:treatment-sec><tp:treatment-sec sec-type="distribution" id="SECID0EIVAI"><title>Distribution.</title><p>This species is found between the provinces of Limarí and Talca. It is distributed in parts of the biogeographic provinces of Coquimbo and Santiago, Central Chilean subregion; Maule, Subantarctic subregion, in the Andean region.</p></tp:treatment-sec><tp:treatment-sec sec-type="Flight period" id="SECID0ENVAI"><title>Flight period.</title><p>Specimens were captured in November, December, and January. There are no records for other months.</p></tp:treatment-sec><tp:treatment-sec><!--Section generated to contain objects referenced in tp:taxon-treatment.--><fig id="F2" position="float" orientation="portrait"><object-id xmlns:xlink="http://www.w3.org/1999/xlink" content-type="doi" xlink:type="simple">10.3897/zookeys.1216.129923.figure2</object-id><object-id xmlns:xlink="http://www.w3.org/1999/xlink" content-type="arpha" xlink:type="simple">5C37F837-DD68-5F22-A971-4D90822B6364</object-id><label>Figure 2.</label><caption><p>Habitus of <italic><tp:taxon-name><tp:taxon-name-part taxon-name-part-type="genus" reg="Digonis">Digonis</tp:taxon-name-part></tp:taxon-name></italic> adults <bold>A</bold><italic><tp:taxon-name><tp:taxon-name-part taxon-name-part-type="genus" reg="Digonis">Digonis</tp:taxon-name-part><tp:taxon-name-part taxon-name-part-type="species" reg="aspersa">aspersa</tp:taxon-name-part></tp:taxon-name></italic> (male in dorsal view) <bold>B</bold><italic><tp:taxon-name><tp:taxon-name-part taxon-name-part-type="genus" reg="Digonis">Digonis</tp:taxon-name-part><tp:taxon-name-part taxon-name-part-type="species" reg="aspersa">aspersa</tp:taxon-name-part></tp:taxon-name></italic> (male brown-morpho in dorsal view) <bold>C</bold><italic><tp:taxon-name><tp:taxon-name-part taxon-name-part-type="genus" reg="Digonis">Digonis</tp:taxon-name-part><tp:taxon-name-part taxon-name-part-type="species" reg="aspersa">aspersa</tp:taxon-name-part></tp:taxon-name></italic> (male brown-morpho in ventral view) <bold>D</bold><italic><tp:taxon-name><tp:taxon-name-part taxon-name-part-type="genus" reg="Digonis">Digonis</tp:taxon-name-part><tp:taxon-name-part taxon-name-part-type="species" reg="aspersa">aspersa</tp:taxon-name-part></tp:taxon-name></italic> (female in dorsal view) <bold>E</bold><italic><tp:taxon-name><tp:taxon-name-part taxon-name-part-type="genus" reg="Digonis">Digonis</tp:taxon-name-part><tp:taxon-name-part taxon-name-part-type="species" reg="cervinaria">cervinaria</tp:taxon-name-part></tp:taxon-name></italic>, stat. rev. (male olivaceous-morpho in dorsal view) <bold>F</bold><italic><tp:taxon-name><tp:taxon-name-part taxon-name-part-type="genus" reg="Digonis">Digonis</tp:taxon-name-part><tp:taxon-name-part taxon-name-part-type="species" reg="cervinaria">cervinaria</tp:taxon-name-part></tp:taxon-name></italic>, stat. rev. (male olivaceous-morpho in ventral view) <bold>G</bold><italic><tp:taxon-name><tp:taxon-name-part taxon-name-part-type="genus" reg="Digonis">Digonis</tp:taxon-name-part><tp:taxon-name-part taxon-name-part-type="species" reg="cervinaria">cervinaria</tp:taxon-name-part></tp:taxon-name></italic>, stat. rev. (male fuscous-morpho in dorsal view) <bold>H</bold><italic><tp:taxon-name><tp:taxon-name-part taxon-name-part-type="genus" reg="Digonis">Digonis</tp:taxon-name-part><tp:taxon-name-part taxon-name-part-type="species" reg="cervinaria">cervinaria</tp:taxon-name-part></tp:taxon-name></italic>, stat. rev. (female in dorsal view) <bold>I</bold><italic><tp:taxon-name><tp:taxon-name-part taxon-name-part-type="genus" reg="Digonis">Digonis</tp:taxon-name-part><tp:taxon-name-part taxon-name-part-type="species" reg="cervinaria">cervinaria</tp:taxon-name-part></tp:taxon-name></italic>, stat. rev. (female olivaceous-morpho in ventral view) <bold>J</bold><italic><tp:taxon-name><tp:taxon-name-part taxon-name-part-type="genus" reg="Digonis">Digonis</tp:taxon-name-part><tp:taxon-name-part taxon-name-part-type="species" reg="cervinaria">cervinaria</tp:taxon-name-part></tp:taxon-name></italic>, stat. rev. (female brown-morpho in ventral view) <bold>K</bold><italic><tp:taxon-name><tp:taxon-name-part taxon-name-part-type="genus" reg="Digonis">Digonis</tp:taxon-name-part><tp:taxon-name-part taxon-name-part-type="species" reg="punctifera">punctifera</tp:taxon-name-part></tp:taxon-name></italic> (male in dorsal view; photo courtesy of A. Hausmann) <bold>L</bold><italic><tp:taxon-name><tp:taxon-name-part taxon-name-part-type="genus" reg="Digonis">Digonis</tp:taxon-name-part><tp:taxon-name-part taxon-name-part-type="species" reg="punctifera">punctifera</tp:taxon-name-part></tp:taxon-name></italic> (female in dorsal view) <bold>M</bold><italic><tp:taxon-name><tp:taxon-name-part taxon-name-part-type="genus" reg="Digonis">Digonis</tp:taxon-name-part><tp:taxon-name-part taxon-name-part-type="species" reg="gungnir">gungnir</tp:taxon-name-part></tp:taxon-name></italic> Ramos-González &amp; Parra, sp. nov. (holotype in dorsal view) <bold>N</bold><italic><tp:taxon-name><tp:taxon-name-part taxon-name-part-type="genus" reg="Digonis">Digonis</tp:taxon-name-part><tp:taxon-name-part taxon-name-part-type="species" reg="apocrypha">apocrypha</tp:taxon-name-part></tp:taxon-name></italic> Ramos-González &amp; Parra, sp. nov. (holotype in dorsal view) <bold>O</bold><italic><tp:taxon-name><tp:taxon-name-part taxon-name-part-type="genus" reg="Digonis">Digonis</tp:taxon-name-part><tp:taxon-name-part taxon-name-part-type="species" reg="apocrypha">apocrypha</tp:taxon-name-part></tp:taxon-name></italic> Ramos-González &amp; Parra, sp. nov. (holotype in ventral view) <bold>P</bold><italic><tp:taxon-name><tp:taxon-name-part taxon-name-part-type="genus" reg="Phasmadigonis">Phasmadigonis</tp:taxon-name-part><tp:taxon-name-part taxon-name-part-type="species" reg="alba">alba</tp:taxon-name-part></tp:taxon-name></italic>, comb. nov. (male in dorsal view) <bold>Q</bold><italic><tp:taxon-name><tp:taxon-name-part taxon-name-part-type="genus" reg="Gugnelve">Gugnelve</tp:taxon-name-part><tp:taxon-name-part taxon-name-part-type="species" reg="butleri">butleri</tp:taxon-name-part></tp:taxon-name></italic> Ramos-González &amp; Parra, sp. nov. (holotype in dorsal view) <bold>R</bold><italic><tp:taxon-name><tp:taxon-name-part taxon-name-part-type="genus" reg="Gugnelve">Gugnelve</tp:taxon-name-part><tp:taxon-name-part taxon-name-part-type="species" reg="butleri">butleri</tp:taxon-name-part></tp:taxon-name></italic> Ramos-González &amp; Parra, sp. nov. (allotype in dorsal view). Scale bar: 10 mm.</p></caption><graphic xmlns:xlink="http://www.w3.org/1999/xlink" xlink:href="zookeys-1216-173_article-129923__-g002.jpg" position="float" orientation="portrait" xlink:type="simple" id="oo_1160303.jpg"><uri content-type="original_file" xlink:type="simple">https://binary.pensoft.net/fig/1160303</uri></graphic></fig></tp:treatment-sec><ref-list><ref id="B9"><mixed-citation xmlns:xlink="http://www.w3.org/1999/xlink" xlink:type="simple"><person-group><name name-style="western"><surname>Butler</surname><given-names>AG</given-names></name></person-group> (<year>1882</year>) <article-title>Heterocerous <tp:taxon-name><tp:taxon-name-part taxon-name-part-type="order">Lepidoptera</tp:taxon-name-part></tp:taxon-name> collected in Chili by Tomas Edmonds, Esq. Part III–Geometrites.</article-title><source>Transactions of the Entomological Society of London</source><volume>30</volume>(<issue>3</issue>): <fpage>339</fpage>–<lpage>427</lpage>. <ext-link xlink:href="10.1111/j.1365-2311.1882.tb01580.x" ext-link-type="doi" xlink:type="simple">https://doi.org/10.1111/j.1365-2311.1882.tb01580.x</ext-link></mixed-citation></ref><ref id="B2"><mixed-citation xmlns:xlink="http://www.w3.org/1999/xlink" xlink:type="simple"><person-group><name name-style="western"><surname>Bartlett-Calvert</surname><given-names>W</given-names></name></person-group> (<year>1886</year>) <article-title>Catálogo de los lepidópteros Rhopalóceros i Heteróceros de Chile.</article-title><source>Anales de la Universidad de Chile</source><volume>69</volume>: <fpage>314</fpage>–<lpage>352</lpage>.</mixed-citation></ref><ref id="B1"><mixed-citation xmlns:xlink="http://www.w3.org/1999/xlink" xlink:type="simple"><person-group><name name-style="western"><surname>Angulo</surname><given-names>AO</given-names></name><name name-style="western"><surname>Casanueva</surname><given-names>ME</given-names></name></person-group> (<year>1981</year>) <article-title>Catálogo de los lepidópteros geométridos de Chile (<tp:taxon-name><tp:taxon-name-part taxon-name-part-type="order">Lepidoptera</tp:taxon-name-part></tp:taxon-name>: <tp:taxon-name><tp:taxon-name-part taxon-name-part-type="family">Geometridae</tp:taxon-name-part></tp:taxon-name>).</article-title><source>Boletín de la Sociedad de Biología de Concepción (Chile)</source><volume>51</volume>: <fpage>7</fpage>–<lpage>34</lpage>.</mixed-citation></ref></ref-list></tp:taxon-treatment>
